# Supplementary material for: Direct MALDI-TOF MS and Antimicrobial Susceptibility Testing of Positive Blood Cultures Using the FASTTM System and FAST-PBC Prep Cartridges—Performance Evaluation in a Clinical Microbiology Laboratory Serving High-Risk Patients
Source: Microorganisms. 2022 Oct 20;10(10):2076. doi: 10.3390/microorganisms10102076 (PMC9612302; doi:10.3390/microorganisms10102076)
Supplement: Supplementary file 1 [file microorganisms-10-02076-s001.zip]

Archive with 3 entries (3 files):
- Table S1.pdf
- Table S2 Case summary data tables.xlsx
- Table S3.pdf
