# Supplementary material for: Direct MALDI-TOF MS and Antimicrobial Susceptibility Testing of Positive Blood Cultures Using the FASTTM System and FAST-PBC Prep Cartridges—Performance Evaluation in a Clinical Microbiology Laboratory Serving High-Risk Patients
Source: Microorganisms. 2022 Oct 20;10(10):2076. doi: 10.3390/microorganisms10102076 (PMC9612302; doi:10.3390/microorganisms10102076)
Supplement: Supplementary file 1 [file microorganisms-10-02076-s001.zip › Table S2 Case summary data tables.xlsx]

## Sheet: Cases included for ID
FAST-Prep Study ID #	Prospective or Seeded	Age	Gender	BC Bottle type	BC flag positive date	BC flag positive time	BC Gram Reaction	BC Gram Stain Morphology	FP cartridge prepared date	FP Cartridge prepared time	LC MALDI Identification	LC MALDI ID Date	LC MALDI ID Time	SoC MALDI Identification	SOC MALDI ID Date	SOC MALDI ID Time	Verigene Identification
QV001	Prospective	67	Female	Aerobic	2222021	705	Positive	Cocci in clusters	2222021	1015	Staphylococcus epidermidis	2222021	1419	Staphylococcus epidermidis	2232021	1159	Staphylococcus epidemidis, mecA
QV002	Prospective	44	Male	Anaerobic	2222021	956	Negative	Rods	2222021	1246	Klebsiella pneumoniae	2222021	1424	Klebsiella pneumoniae	2232021	1159	Klebsiella pneumoniae
QV003	Prospective	59	Female	Aerobic	2232021	546	Positive	Cocci in chains	2232021	720	Enterococcus faecalis	2232021	913	Enterococcus faecalis	2242021	1001	Enterococcus faecalis
	Prospective								2242021	1208
QV004	Prospective	57	Female	Aerobic	2232021	726	Negative	Rods	2232021	1420	Pseudomonas aeruginosa	2232021	1554	Pseudomonas aeruginosa	2242021	1001	Pseudomonas aeruginosa
QV005	Prospective	73	Male	Anaerobic	2242021	1350	Negative	Rods	2242021	1545	Escherichia coli	2242021	1905	Escherichia coli	2242021	1116	Escherichia coli, CTX-M
QV006	Prospective	85	Male	Anaerobic	2252021	345	Positive	Cocci in clusters	2252021	756	Staphylococcus hominis	2252021	1031	Staphylococcus hominis	2262021	1233	Coag neg Staphylococcus
	Prospective								3042021	1555
QV007	Prospective	64	Female	Aerobic	2252021	645	Positive	Cocci	2252021	1242	Staphylococcus epidermidis	2252021	N/A	Staphylococcus epidermidis	2262021	1233	Staphylococcus epidermidis
QV008	Prospective	55	Female	Anaerobic	2272021	445	Negative	Rods	2272021	700	Klebsiella oxytoca	2272021	946	Klebsiella oxytoca	2282021	1059	Klebsiella oxytoca
QV010	Prospective	57	Male	Aerobic	2272021	1345	Positive	Cocci	2272021	1434	Staphylococcus epidermidis	2272021	1625	Staphylococcus epidermidis	2282021	1059	Staphylococcus epidermidis, mecA
QV012	Prospective	60	Male	Aerobic	3012021	336	Positive	Cocci in clusters	3012021	435	Staphylococcus epidermidis	3012021	600	Staphylococcus epidermidis	3022021	924	Staphylococcus epidermidis, mecA
	Prospective								3052021	1430
QV014	Prospective	54	Female	Aerobic	3032021	755	Positive	Cocci in clusters	3032021	1508	No ID	3032021	1837	Staphylococcus epidermidis	3042021	1215	Staphylococcus epidermidis, mecA
	Prospective								3042021	1555	Staphylococcus epidermidis	3042021	1549
QV015	Prospective	40	Male	Aerobic	3032021	820	Positive	Cocci in pairs and chains	3032021	1555	Enterococcus faecalis	3032021	1850	Enterococcus faecalis	3042021	1132	Enterococcus faecalis, not VRE
QV016	Prospective	40	Male	Anaerobic	3042021	25	Negative	Rods	3052021	952	Serratia Marcescens	3052021	1252	Serratia Marcescens	3062021	936	No Target Detected
QV017	Prospective	33	Female	Aerobic	3042021	2255	Negative	Rods	3052021	952	Klebsiella oxytoca	3052021	1252	Klebsiella oxytoca	3062021	936	Klebsiella oxytoca
QV018	Prospective	55	Male	Aerobic	3052021	406	Negative	Curved rods	3052021	1105	No ID	3052021	1252	Campylobacter fetus	3072021	947	N/A
	Prospective								3052021	1109	No ID	3092021	0.614583
QV019	Prospective	21	Female	Aerobic	3052021	1336	Positive	Cocci in clusters	3052021	1430	Staphylococcus epidermidis	3052021	1601	Staphylococcus epidermidis	3062021	936	Staphylococcus epidermidis
QV020	Prospective	41	Female	Aerobic	3072021	2335	Positive	Cocci in pairs and chains	3082021	1005	Streptococcus mitis/oralis	3082021	1306	Streptococcus mitis/oralis	3082021	943	Streptococcus species
QV021	Prospective	61	Male	Aerobic	3092021	326	Positive	Cocci clusters	3092021	838	Staphylococcus epidermidis	3092021	959	Staphylococcus epidermidis	3102021	1123	Staphylococcus epidermidis, mecA
QV022	Prospective	48	Female	Aerobic	3092021	506	Negative	Rods	3092021	1020	Escherichia coli	3092021	1244	Escherichia coli	3102021	1123	Escherichia coli, CTX-M
QV023	Prospective	25	Female	Aerobic	3092021	1430	Positive	Cocci in chains	3092021	1650	No ID	3092021	1845	Streptococcus anginosus group	3102021	1008	No Target Detected
QV024	Prospective	67	Female	Aerobic	3122021	506	Negative	Rods	3122021	1240	Cardiobacterium hominis	3122021	1435	Cardiobacterium hominis	3132021	1247	No Target Detected
QV025	Prospective	62	Male	Aerobic	3122021	516	Positive	Cocci in chains	3122021	1240	Enterococcus faecalis	3122021	1435	Enterococcus faecalis	3132021	1028	Enterococcus faecalis
QV026	Prospective	52	Male	Anaerobic	3152021	735	Negative	Rods	3152021	1330	Klebsiella pneumoniae	3152021	1447	Klebsiella pneumoniae	3162021	849	Klebsiella pneumoniae
QV027	Prospective	65	Male	Anaerobic	3162021	335	Negative	Rods	3162021	1225	Escherichia coli	3162021	1358	Escherichia coli	3172021	918	Escherichia coli, CTX-M
QV028	Prospective	59	Male	Aerobic	3162021	1916	Negative	Rods	3162021	1740	Escherichia coli	3162021	1916	Escherichia coli	3172021	918	Escherichia coli, CTX-M
QV029	Prospective	61	Male	Aerobic	3172021	645	Positive	Cocci in clusters	3172021	825	Staphylococcus haemolyticus	3172021	1032	Staphylococcus haemolyticus	3182021	1010	Coag neg Staphylococcus
QV030	Prospective	77	Male	Anaerobic	3192021	1340	Positive	Cocci in clusters	3192021	1600	Staphylococcus epidermidis	3192021	1745	Staphylococcus epidermidis	3202021	1012	Staphylococcus epidermidis
QV031	Prospective	55	Male	Aerobic	3232021	1335	Positive	Cocci in clusters	3232021	1420	Staphylococcus aureus	3232021	1627	Staphylococcus aureus	3242021	943	Staphylococcus aureus
QV032	Prospective	66	Female	Aerobic	3232021	1045	Positive	Cocci in clusters	3232021	1420	Staphylococcus caprae	3212021	1627	Staphylococcus caprae	3242021	1310	Coag neg Staphylococcus
	Prospective								3302021	1330
QV034	Prospective	82	Male	Aerobic	3242021	1249	Positive	Cocci in clusters	3242021	1600	Listeria monocytogenes (1st run), No ID (2nd run)	3242021	1845	Staphylococcus epidermidis	3252021	1013	Staphylococcus epidermidis
	Prospective								4022021	1355	Staphylococcus epidermidis	4022021	1521
QV035	Prospective	25	Female	Aerobic	3262021	655	Negative	Rods	3262021	940	Clostridioides difficile 86.2	3262021	1252	Stenotrophomonas maltophilia	3272021	1125	No Target Detected
	Prospective										Gemella sanguinis 99.9		1335
	Prospective								3302021	1335	Stenotrophomonas maltophilia	3302021	1619
QV036	Prospective	61	Male	Anaerobic	3262021	525	Negative	Rods	3262021	940	Klebsiella pneumoniae	3262021	1252	Klebsiella pneumoniae	3272021	1125	Klebsiella pneumoniae
QV037	Prospective	78	Male	Aerobic	3312021	246	Positive	Cocci in clusters	3312021	729	Staphylococcus aureus	3312021	1213	Staphylococcus aureus	4012021	930	Staphylococcus aureus
QV038	Prospective	67	Male	Aerobic	3312021	2109	Negative	Rods	3312021	2138	No ID	3312021	2315	Pseudomonas aeruginosa	4012021	932	Pseudomonas aeruginosa
	Prospective								4012021	1505	No ID	4012021	1632
QV039	Prospective	69	Male	Anaerobic	4022021	1225	Positive	Cocci in clusters	4022021	1245	Staphylococcus hominis	4022021	1521	Staphylococcus hominis	4032021	859	Staphylococcus species
	Prospective								4022021	1610
	Prospective
QV040	Prospective	55	Female	Aerobic	4062021	122	Negative	Rods	4062021	1040	Escherichia coli	4062021	1316	Escherichia coli	4062021	1334	Escherichia coli
QV041	Prospective	60	Male	Aerobic	4062021	1458	Positive	Cocci in pairs and chains	4062021	1655	Enterococcus faecalis	4062021	1855	Enterococcus faecalis	4072021	1016	Enterococcus faecalis
QV042	Prospective	87	Male	Aerobic	4062021	2040	Negative	Rods	4062021	2120	No ID	4062021	2300	Escherichia coli	4072021	1016	Escherichia coli
	Prospective								4092021	1415	Escherichia coli	4092021	1542
QV043	Prospective	80	Female	Anaerobic	4092021	245	Negative	Rods	4092021	915	Escherichia coli	4092021	1207	Escherichia coli	4092021	1229	Escherichia coli
QV044	Prospective	66	Male	Anaerobic	4092021	847	Positive	Cocci in chains	4092021	915	Streptococcus parasanguinis	4092021	1207	Streptococcus parasanguinis	4102021	1210	Streptococcus species
QV045	Prospective	59	Male	Aerobic	4112021	1226	Positive	Cocci	4112021	1254	No ID X2	4112021	1455	Staphylococcus epidermidis	4122021	1049	Staphylococcus epidermidis
	Prospective								4112021	1715	Staphylococcus epidermidis	4112021	2005
QV046	Prospective	28	Female	Aerobic	4112021	1447	Negative	Rods	4112021	1720	NO ID	4112021	2005	Stenotrophomonas maltophilia	4122021	928	No Target Detected
	Prospective								4122021	1515	NO ID	4122021	1707
QV047	Prospective	25	Female	Aerobic	4132021	226	Negative	Rods	4132021	734	NO ID	4132021	1037	Stenotrophomonas maltophilia	4142021	1017	No Target Detected
	Prospective								4132021	1302	Stenotrophomonas maltophilia	4132021	1425
QV048	Prospective	67	Female	Aerobic	4132021	1559	Negative	Rods	4132021	1655	Enterobacter cloacae	4132021	1930	Enterobacter cloacae	4142021	856	Enterobacter spp
QV049	Prospective	35	Male	Aerobic	4142021	2307	Negative	Rods	4152021	1052	Pseudomonas aeruginosa	4152021	1451	Pseudomonas aeruginosa	4152021	1509	Pseudomonas aeruginosa
QV050	Prospective	42	Female	Anaerobic	4152021	144	Negative	Rods	4152021	1120	Bacteroides thetaiotaomicron	4152021	1451	Bacteroides thetaiotaomicron	4162021	1116	None Detected
QV052	Prospective	45	Male	Anaerobic	4162021	635	Positive	Cocci in clusters	4162021	1305	No ID	4162021	1619	Staphylococcus epidermidis	4172021	1030	Staphylococcus epidermidis
	Prospective										Staphylococcus epidermidis	4202021	1031
QV053	Prospective	55	Male	Aerobic	4162021	1207	Positive	Cocci in clusters	4162021	1305	Staphylococcus aureus	4162021	1619	Staphylococcus aureus	4172021	1018	Staphylococcus aureus
QV054	Prospective	21	Male	Anaerobic	4192021	537	Positive	Cocci in pairs	4192021	1244	Streptococcus vestibularis	4192021	1615	Streptococcus vestibularis	4202021	912	Streptococcus species
QV055	Prospective	37	Female	Anaerobic	4192021	2124	Negative	Rods	4202021	839	Escherichia coli	4202021	1031	Escherichia coli	4202021	912	Escherichia coli
QV056	Prospective	68	Female	Anaerobic	4202021	1450	Negative	Rods	4202021	1700	Escherichia coli	4202021	1858	Escherichia coli	4212021	1012	Escherichia coli
QV057	Prospective	78	Male	Aerobic	4202021	2224	N/A	Yeast	4212021	932	Candida albicans	4212021	1254	Candida albicans	4212021	1012	N/A
	Prospective
QV058	Prospective	67	Female	Aerobic	4212021	634	Postive	Cocci in chains	4212021	1028	Enterococcus faecium	4212021	1033	Enterococcus faecium	4222021	1033	Enterococcus faecium
QV059	Prospective	72	Male	Aerobic	4232021	334	Negative	Rods	4232021	1415	Proteus mirabilis	4232021	1715	Proteus mirabilis	4242021	1041	Proteus spp
QV060	Prospective	72	Male	Anaerobic	4232021	354	Negative	Rods	4232021	1415	Bacteroides fragilis	4232021	1715	Bacteroides fragilis	4242021	1041	No Target Detected
	Prospective								4262021	945
QV061	Prospective	53	Male	Anaerobic	4242021	27	Positive	Cocci in paris	4242021	715	Staphylococcus epidermidis	4242021	1020	Staphylococcus epidermidis	4252021	836	Staphylococcus epidermidis
QV062	Prospective	60	Male	Anarobic	4242021	327	Negative	Rods	4242021	715	Enterobacter cloacae	4242021	1020	Enterobacter cloacae	4252021	851	Enterobacter spp
QV063	Prospective	71	Female	Anaerobic	4242021	1347	Positive	Cocci	4242021	2300	Staphylococcus capitis	4252021	1539	Staphylococcus capitis	4252021	836	Staphylococcus
QV064	Prospective	81	Female	Anarobic	4262021	747	Negative	Rods	4262021	812	Klebsiella pneumoniae	4262021	1100	Klebsiella pneumoniae	4272021	1027	Klebsiella pneumoniae
QV065	Prospective	55	Female	Anarobic	4272021	435	Negative	Rods	4272021	1100	Escherichia coli	4272021	1538	Escherichia coli	4282021	948	Escherichia coli
QV066	Prospective	62	Female	Aerobic	4282021	638	Positive	Cocci	4282021	1150	Staphylococcus aureus	4282021	1436	Staphylococcus aureus	4292021	1001	Staphylococcus aureus
QV067	Prospective	62	Female	Aerobic	4302021	2010	Positive	Cocci in clusters	4302021	2040	Staphylococcus haemolyticus	4302021	2215	Staphylococcus haemolyticus	5022021	1027	Coag neg Staphylococcus
QV068	Prospective	66	Female	Aerobic	5032021	1937	Negative	Bacilli	5032021	2010	Enterobacter cloacae	5032021	2200	Enterobacter cloacae	5042021	1211	Enterobacter spp
QV069	Prospective	69	Male	Aerobic	5032021	2041	Positive	Cocci in chains	5032021	2115	Enterococcus faecium	5032021	2245	Enterococcus faecium	5042021	1211	Enterococcus faecium
QV070	Prospective	50	Female	Anarobic	5042021	840	Negative	Rods	5042021	1645	Escherichia coli	5042021	1815	Escherichia coli	5052021	1204	Escherichia coli
QV071	Prospective	66	Female	Aerobic	5052021	27	Negative	Rods	5052021	942	Escherichia coli	5052021	1204	Escherichia coli	5062021	1032	Escherichia coli
	Prospective								5052021	938
QV072	Prospective	68	Male	Anaerobic	5062021	734	Positive	Cocci in chains	5062021	1323	Enterococcus faecalis	5062021	1452	Enterococcus faecalis	5072021	1019	Enterococcus faecalis
QV073	Prospective	41	Female	Anaerobic	5062021	1800	Positive	Cocci in clusters	5062021	1850	Staphylococcus epidermidis	5062021	2045	Staphylococcus epidermidis	5072021	1019	Staphylococcus epidermidis
QV074	Prospective	85	Male	Anaeronic	5072021	823	Positive	Cocci in clusters	5072021	910	No ID	5072021	1504	Staphylococcus hominis	5082021	925	Coag neg Staphylococcus
	Prospective								5072021	1300	Staphylococcus hominis	5072021	1504
	Prospective											5072021	1507
QV075	Prospective	30	Male	Aerobic	5082021	1727	Positive	Cocci in chains	5082021	1835	No ID	5082021	2030	Streptococcus mitis/oralis	5092021	953	Streptococcus spp.
	Prospective								5082021	1918
QV076	Prospective	55	Male	Aerobic	5082021	2136	Negative	Rods	5082021	2200	Pseudomonas aeruginosa	5082021	2314	Pseudomonas aeruginosa	5092021	953	Pseudomonas aeruginosa
QV077	Prospective	57	Male	Anaerobic	5102021	207	Positive	Cocci in clusters	5102021	535	Staphylococcus aureus	5102021	652	Staphylococcus aureus	5112021	918	Staphylococcus aureus, mecA
QV078	Prospective	30	Female	Aerobic	5102021	1800	Negative	Rods	5102021	1910	Escherichia coli	5102021	2100	Escherichia coli	5112021	918	Escherichia coli
QV079	Prospective	61	Female	Aerobic	5112021	1408	Negative	Rods	5112021	1505	Escherichia coli	5112021	1751	Escherichia coli	5122021	1058	Escherichia coli
QV080	Prospective	37	Female	Anaerobic	5112021	1403	Positive	Cocci in chains	5112021	1505	Enterococcus faecium	5112021	1751	Enterococcus faecium	5122021	1058	Enterococcus faecium
QV081	Prospective	55	Female	Aerobic	5122021	757	Positive	Cocci in clusters	5122021	1410	Staphylococcus epidermidis	5122021	1628	Staphylococcus epidermidis	5132021	1112	Staphylococcus epidermidis
QV082	Prospective	22	Male	Anaerobic	5122021	1806	Positive	Cocci	5172021	1840	Staphylococcus aureus	5172021	2016	Staphylococcus aureus	5182021	854	Staphylococcus aureus
QV083	Prospective	52	Female	Aerobic	5172021	2254	Positive	Cocci in clusters	5182021	915	Staphylococcus aureus	5182021	1338	Staphylococcus aureus	5182021	854	Staphylococcus aureus
QV084	Prospective	77	Male	Aerobic	5182021	454	Negative	Rods	5182021	915	Escherichia coli	5182021	1338	Escherichia coli	5192021	958	Escherichia coli
QV085	Prospective	66	Female	Anaerobic	5182021	1954	Positive	Cocci in clusters	5182021	2135	No ID	5182021	2309	Staphylococcus epidermidis	5202021	1218	Staphylococcus epidermidis
	Prospective								5192021	1715	Staphylococcus epidermidis	5192021	1908
QV088	Prospective	55	Female	Anaerobic	5272021	24	Positive	Cocci in chains	5272021	1200	Enterococcus faecium	5272021	1523	Enterococcus faecium	5282021	923	Enterococcus faecium
QV089	Prospective	62	Female	Aerobic	5272021	8	Positive	Cocci in chains	5272021	1200	No ID	5272021	1523	Streptococcus mitis/oralis	5282021	923	Streptococcus spp
	Prospective								5272021	1638	Streptococcus mitis/oralis	5272021	1923
QV090	Prospective	75	Female	Anaerobic	5272021	453	Positive	Rods	5272021	1300	Clostridium tertium	5272021	1531	Clostridium tertium	5282021	823	N/A
	Prospective								5272021	1638	Clostridium tertium	5272021	1923
QV091	Prospective	62	Female	Anaerobic	5272021	528	Positive	Rods	5272021	1330	Clostridium ramosum	5272021	1531	Clostridium ramosum	5292021	1033	N/A
QV092	Prospective	63	Female	Aerobic	5282021	1218	Positive	Cocci in clusters	5282021	1330	Staphylococcus aureus	5282021	1705	Staphylococcus aureus	5292021	1333	Staphylococcus aureus
QV094	Prospective	73	Male	Anaerobic	6032021	1342	Negative	Rods	6032021	1430	Klebsiella pneumoniae	6032021	1621	Klebsiella pneumoniae	6042021	957	Klebsiella pneumoniae
QV095	Prospective	76	Female	Aerobic	6062021	1605	Negative	Rods	6062021	0	Pseudomonas aeruginosa	6062021	1850	Pseudomonas aeruginosa	6072021	1028	Pseudomonas aeruginosa
QV096	Prospective	60	Male	Anaerobic	6082021	514	Negative	Rods	6082021	104	Klebsiella pneumoniae	6082021	1209	Klebsiella pneumoniae	6092021	928	Klebsiella pneumoniae
QV097	Prospective	43	Male	Aerobic	6102021	2	Positive	Cocci in clusters	6102021	845	Staphylococcus epidermidis	6102021	1122	Staphylococcus epidermidis	6102021	1318	Staphylococcus epidermidis
QV098	Prospective	59	Male	Anaerobic	6102021	2	Positive	Cocci in clusters	6102021	845	Staphylococcus aureus	6102021	1122	Staphylococcus aureus	6102021	1316	Staphylococcus aureus
QV099	Prospective	57	Male	Aerobic	6122021	208	Positive	Cocci in pairs and chains	6122021	635	Streptococcus pyogenes	6122021	1209	Streptococcus pyogenes	6132021	1000	Streptococcus pyogenes
QV100	Prospective	49	Male	Aerobic	6152021	1434	Neagative	Rods	6152021	1750	Klebsiella pneumoniae	6152021	2130	Klebsiella aerogenes	6162021	1051	Enterobacter spp.
QV102	Prospective	74	Female	Aerobic	6152021	1355	Positive	Cocci	6152021	1853	Staphylococcus capitis	6152021	2130	Staphylococcus capitis	6162021	1257	Coag neg Staphylococcus
QV103	Prospective	58	Female	Aerobic	6212021	835	Negative	Rods	6212021	946	Escherichia coli	6212021	1301	Escherichia coli	6222021	905	Escherichia coli
QV104	Prospective	50	Female	Aerobic	6212021	649	Positive	Cocci in clusters	6212021	946	Staphylococcus epidermidis	6212021	1250	Staphylococcus epidermidis	6222021	909	Staphylococcus epidermidis
QV105	Prospective	80	Female	Anaerobic	6212021	1120	Positive	Cocci in clusters	6212021	1600	Staphylococcus aureus	6212021	1815	Staphylococcus aureus	6222021	909	Staphylococcus aureus
QV106	Prospective	56	Female	Anaerobic	6212021	1851	Positive	Cocci in clusters	6212021	1921	Staphylococcus epidermidis	6212021	2200	Staphylococcus epidermidis	6222021	917	Staphylococcus epidermidis
QV107	Prospective	38	Male	Aerobic	6212021	2100	Negative	Rods	6212021	2132	Klebsiella aerogenes	6212021	2300	Klebsiella aerogenes	6222021	917	Enterobacter spp.
QV108	Prospective	N/A	Male	Anaerobic	6222021	1524	Positive	Cocci in paris and chains	6222021	1648	Enterococcus faecalis	6222021	1810	Enterococcus faecalis	6232021	1023	Enterococcus faecalis
	Prospective								6222021	1915
QV109	Prospective	70	Male	Aerobic	6232021	1932	Positive	Cocci in clusters	6232021	1956	Staphylococcus aureus	6232021	2134	Staphylococcus aureus	6242021	1016	Staphylococcus aureus
QV110	Prospective	84	Female	Aerobic	6252021	1554	Positive	Cocci in chains	44372	0.689583	No ID/mycobacterium genavense	6252021	1950	Streptococcus parasanguinis	2021-06-26	11:00:00	No Target Detected
QV115	Prospective	61	Male	Aerobic	7062021	1543	Negative	Rods	44383	0.690972	Serratia marcescens	7062021	1910	Serratia marcescens	2021-07-07	09:42:00	No Target Detected
QV116	Prospective	67	Female	Anaerobic	7062021	1651	Negative	Rods	44383	0.708333	No ID	7062021	1910	Escherichia Coli	2021-07-07	09:42:00	Escherichia Coli
	Prospective								44383	0.815972	No ID	7062021	2115
QV117	Prospective	41	Female	Anaerobic	7082021	902	Negative	Rods	44385	0.40625	Enterobacter aerogenes	7082021	1409	Enterobacter aerogenes	2021-07-09	10:20:00	Enterobacter
	Prospective								44385	0.493056
QV118	Prospective	44	Female	Aerobic	7132021	1332	Negative	Rods	44390	0.6875	Klebsiella pneumoniae	7132021	1800	Klebsiella pneumoniae	2021-07-14	09:56:00	Klebsiella pneumoniae
QV119	Prospective	58	Female	Anaerobic	7142021	1859	Positive	Cocci in clusters	44391	0.822222	Staphylococcus epidermidis	7142021	2058	Staphylococcus epidermidis	2021-07-15	10:31:00	Staphylococcus epidermidis
QV120	Prospective	76	Male	Anaerobic	7162021	139	Negative	Rods	44393	0.458333	Klebsiella pneumoniae	7162021	1328	Klebsiella pneumoniae	2021-07-16	11:19:00	Klebsiella pneumoniae
QV121	Prospective	57	Female	Anaerobic	7162021	542	Positive	Cocci in clusters	44393	0.458333	Staphylococcus aureus	7162021	1328	Staphylococcus aureus	2021-07-17	07:38:00	Staphylococcus aureus
QV122	Prospective	64	Male	Aerobic	7172021	1252	Positive	Cocci in clusters	44394	0.558333	No ID	7172021	1523	Staphylococcus epidermidis	2021-07-18	09:20:00	Staphylococcus epidermidis
	Prospective								44394	0.916667	No ID
QV123	Prospective	31	Male	Aerobic	7182021	1333	Negative	Rods	44395	0.694444	Pseudomonas aeruginosa	7182021	1850	Pseudomonas aeruginosa	2021-07-19	12:30:00	Pseudomonas aeruginosa
QV124	Prospective	73	Male	Aerobic	7192021	1133	Negative	Rods	44396	0.694444	Klebsiella pneumoniae	7192021	1820	Klebsiella pneumoniae	2021-07-20	07:45:00	Klebsiella pneumoniae
QV125	Prospective	39	Female	Aerobic	7192021	1808	Negative	Rods	44396	0.778472	Klebsiella pneumoniae	7192021	2020	Klebsiella pneumoniae	2021-07-20	08:52:00	Klebsiella pneumoniae
QV126	Prospective	74	Female	Aerobic	7222021	1901	Positive	Cocci in clusters	7222021	1940	No ID	7222021	2059	Staphylococcus capitis	7232021	1043	Staphlococcus species
	Prospective								7222021	2152	No ID	7222021	2304
QV127	Prospective	78	Male	Anaerobic	7262021	1737	Positive	Cocci in clusters	7262021	1825	Enterococcus faecalis	7262021	2000	Enterococcus faecalis	7272021	1023	Enterococcus faecalis
QV128	Prospective	41	Female	Aerobic	7282021	1906	Negative	Rods	7282021	2010	Escherichia coli	7282021	2111	Escherichia coli	7302021	636	Escherichia coli
QV129	Prospective	63	Female	Aerobic	7302021	1258	Positive	Cocci in chains	7302021	1748	Enterococcus faecium	7302021	1920	Enterococcus faecium	7312021	716	Enterococcus faecium
QV132	Seeded	N/A	N/A	Aerobic	8112021	746	N/A	N/A	8112021	1115	Proteus mirabilis	8112021	1422	Not Done	Not Done	Not Done	N/A
QV133	Seeded	N/A	N/A	Aerobic	8112021	1226	N/A	N/A	8112021	1910	Enterococcus avium	8112021	2155	Not Done	Not Done	Not Done	N/A
QV134	Seeded	N/A	N/A	Aerobic	8112021	836	N/A	N/A	8112021	1300	Enterococcus faecium	8112021	2124	Not Done	Not Done	Not Done	N/A
QV135	Seeded	N/A	N/A	Aerobic	8112021	646	N/A	N/A	8112021	900	Enterococcus faecalis	8112021	1154	Not Done	Not Done	Not Done	N/A
QV136	Seeded	N/A	N/A	Aerobic	8112021	836	N/A	N/A	8112021	1300	Enterococcus faecium	8112021	2124	Not Done	Not Done	Not Done	N/A
QV137	Seeded	N/A	N/A	Aerobic	8112021	816	N/A	N/A	8112021	1210	Enterococcus faecalis	8112021	1431	Not Done	Not Done	Not Done	N/A
QV138	Seeded	N/A	N/A	Aerobic	8112021	1130	N/A	N/A	8112021	1740	Staphylococcus aureus	8112021	2155	Not Done	Not Done	Not Done	N/A
QV140	Seeded	N/A	N/A	Aerobic	8112021	1146	N/A	N/A	8112021	1740	Staphylococcus aureus	8112021	2155	Not Done	Not Done	Not Done	N/A
QV141	Seeded	N/A	N/A	Aerobic	8112021	1620	N/A	N/A	8112021	1910	Staphylococcus aureus	8112021	2158	Not Done	Not Done	Not Done	N/A
QV142	Seeded	N/A	N/A	Aerobic	8112021	1026	N/A	N/A	8112021	1505	Staphylococcus aureus	8112021	2124	Not Done	Not Done	Not Done	N/A
QV143	Seeded	N/A	N/A	Aerobic	8112021	856	N/A	N/A	8112021	1345	Morganella morganii	8112021	2124	Not Done	Not Done	Not Done	N/A
QV144	Seeded	N/A	N/A	Aerobic	8112021	746	N/A	N/A	8112021	1125	Raoultella ornithinolytica	8112021	1422	Not Done	Not Done	Not Done
QV145	Seeded	N/A	N/A	Aerobic	8112021	626	N/A	N/A	8112021	1505	Escherichia coli	8112021	2124	Not Done	Not Done	Not Done	N/A
QV146	Seeded	N/A	N/A	Aerobic	8112021	650	N/A	N/A	8112021	900	Klebsiella pneumoniae	8112021	1422	Not Done	Not Done	Not Done	N/A
QV147	Seeded	N/A	N/A	Aerobic	8112021	710	N/A	N/A	8112021	1015	Enterobacter cloacae complex	8112021	1422	Not Done	Not Done	Not Done	N/A
QV148	Seeded	N/A	N/A	Aerobic	8112021	750	N/A	N/A	8112021	1210	Citrobacter freundii complex	8112021	1431	Not Done	Not Done	Not Done	N/A
QV149	Seeded	N/A	N/A	Aerobic	8112021	1040	N/A	N/A	8112021	1655	Pseudomonas aeruginosa	8112021	2155	Not Done	Not Done	Not Done	N/A
QV150	Seeded	N/A	N/A	Aerobic	8112021	906	N/A	N/A	8112021	1345	Pseudomonas aeruginosa	8112021	2124	Not Done	Not Done	Not Done	N/A
	Seeded				8112021		N/A	N/A	8112021	1600	N/A	8112021		Not Done	Not Done	Not Done	N/A
QV151	Seeded	N/A	N/A	Aerobic	8112021	1216	N/A	N/A	8112021	1825	Pseudomonas aeruginosa	8112021	2155	Not Done	Not Done	Not Done	N/A
	Seeded				8112021		N/A	N/A	8112021	2005	N/A	8112021		Not Done	Not Done	Not Done	N/A
QV152	Seeded	N/A	N/A	Aerobic	8112021	1120	N/A	N/A	8112021	1655	Pseudomonas aeruginosa	8112021	2155	Not Done	Not Done	Not Done	N/A
QV153	Seeded	N/A	N/A	Aerobic	8112021	1036	N/A	N/A	8112021	1600	Pseudomonas aeruginosa	811201	2155	Not Done	Not Done	Not Done	N/A
QV154	Seeded	N/A	N/A	Aerobic	8112021	716	N/A	N/A	8112021	1015	Serratia marcescens	8112021	1655	Not Done	Not Done	Not Done	N/A
QV155	Prospective	59	Male	Anarobic	8252021	1238	Negative	Rods	8252021	1737	Klebsiella pneumoniae	8252021	1910	Klebsiella pneumoniae	2021-08-27	15:28:00	Klebsiella pneumoniae
QV157	Prospective	67	Male	Aerobic	8292021	2000	Positive	Cocci in Clusters	8292021	2030	No ID	8292021	2200	Staphylococcus epidermidis	2021-08-30	09:48:00	Staphylococcus epidermidis
QV158	Prospective	79	Male	Anaerobic	8312021	1740	Positive	Cocci in Clusters	8312021	1820	Staphylococcus aureus	8312021	2030	Staphylococcus aureus	2021-09-02	01:21:00	Staphylococcus aureus

## Sheet: AST Gram-neg Vitek2
	* = Vitek Expert System override result
	Disagreement	Expert System
Study ID#	FP = FAST-Prep	Organism	AST Start		AST Completion		ESBL	Amikacin		Ampicillin		Ampicillin/sulbactam		Cefazolin		Cefepime		Cefoxitin		Ceftazidime		Ceftriaxone		Ciprofloxacin		Ertapenem		Gentamicin		Meropenem		Nitrofurantoin		Piperacillin/ tazobactam		Tobramycin		Trimethoprim/ sulfamethoxazole
	SOC = Standard of Care	ID	Date	Time	Date	Time		MIC	Interp	MIC	Interp	MIC	Interp	MIC	Interp	MIC	Interp	MIC	Interp	MIC	Interp	MIC	Interp	MIC	Interp	MIC	Interp	MIC	Interp	MIC	Interp	MIC	Interp	MIC	Interp	MIC	Interp	MIC	Interp
QV002	FP	Klebsiella pneumoniae	2222021	1403	2222021	2343	NEG	<=2	S	>=32	R	4	S	<=4	S	<=1	S	<=4	S	<=1	S	<=1	S	<=0.25	S	<=0.5	S	<=1	S	<=0.25	S	32	S*	<=4	S	<=1	S	<=20	S
	SOC	Klebsiella pneumoniae	2222021	1327	2232021	2224	NEG	<=2	S	>=32	R	16	I	<=4	S	<=1	S	<=4	S	<=1	S	<=1	S	<=0.25	S	<=0.5	S	<=1	S	<=0.25	S	128	R*	<=4	S	<=1	S	<=20	S
QV004	FP	Pseudomonas aeruginosa	2242021	1323	2252021	201		<=2	S							<=1	S			2	S			<=0.25	S			<=1	S	<=0.25	S			<=4	S	<=1	S
	SOC	Pseudomonas aeruginosa	2232021	1537	2242021	2018		<=2	S							<=1	S			4	S			<=0.25	S			<=1	S	<=0.25	S			8	S	<=1	S
QV005	FP	Escherichia Coli	2242021	1713	2252021	111	POS	16	S	>=32	R	>=32	R	>=64	R	8	R*	<=4	S	16	R*	>=64	R	>=4	R	<=0.5	S	<=1	S	<=0.25	S	<=16	S*	8	S	>=16	R	>=320	R
	SOC	Escherichia Coli	2252021	1418	2252021	2216	POS	16	S	>=32	R	>=32	R	>=64	R	8	R*	<=4	S	16	R*	>=64	R	>=4	R	<=0.5	S	<=1	S	<=0.25	S	<=16	S*	8	S	>=16	R	>=320	R
	FP	Escherichia Coli	2242021	1713	2252021	111	POS	16	S	>=32	R	>=32	R	>=64	R	8	SDD	<=4	S	16	R	>=64	R	>=4	R	<=0.5	S	<=1	S	<=0.25	S	<=16	S*	8	S	>=16	R	>=320	R
	SOC	Escherichia Coli	2252021	1418	2252021	2216	POS	16	S	>=32	R	>=32	R	>=64	R	8	SDD	<=4	S	16	R	>=64	R	>=4	R	<=0.5	S	<=1	S	<=0.25	S	<=16	S*	8	S	>=16	R	>=320	R
QV008	FP	Klebsiella oxytoca	2272021	1036	2272021	2001	NEG	<=2	S	<=2*	R*	<=2	S	<=4	S	<=1	S	<=4	S	<=1	S	<=1	S	<=0.25	S	<=0.5	S	<=1	S	<=0.25	S	<=16	S*	<=4	S	<=1	S	<=20	S
	SOC	Klebsiella oxytoca	2282021	1312	2282021	2222	NEG	<=2	S	<=2*	R*	<=2	S	<=4	S	<=1	S	<=4	S	<=1	S	<=1	S	<=0.25	S	<=0.5	S	<=1	S	<=0.25	S	32	S*	<=4	S	<=1	S	<=20	S
	FP	Klebsiella oxytoca	2272021	1036	2272021	2001	NEG	<=2	S	<=2	S	<=2	S	<=4	S	<=1	S	<=4	S	<=1	S	<=1	S	<=0.25	S	<=0.5	S	<=1	S	<=0.25	S	<=16	S*	<=4	S	<=1	S	<=20	S
	SOC	Klebsiella oxytoca	2282021	1312	2282021	2222	NEG	<=2	S	<=2	S	<=2	S	<=4	S	<=1	S	<=4	S	<=1	S	<=1	S	<=0.25	S	<=0.5	S	<=1	S	<=0.25	S	32	S*	<=4	S	<=1	S	<=20	S
QV016	FP	Serratia Marcescens	3052021	1349	3052021	2134		<=2	S					>=64	R	<=1	S	8	R*	<=1	S	<=1	S	<=0.25	S	<=0.5	S	<=1	S	<=0.25	S	256	R*			2	S	<=20	S
	SOC	Serratia Marcescens	3062021	1050	3062021	1837		<=2	S					>=64	R	<=1	S	8	R*	<=1	S	<=1	S	<=0.25	S	<=0.5	S	<=1	S	<=0.25	S	128	R*			2	S	<=20	S
	FP	Serratia Marcescens	3052021	1349	3052021	2134		<=2	S					>=64	R	<=1	S	8	S	<=1	S	<=1	S	<=0.25	S	<=0.5	S	<=1	S	<=0.25	S	256	R*			2	S	<=20	S
	SOC	Serratia Marcescens	3062021	1050	3062021	1837		<=2	S					>=64	R	<=1	S	8	S	<=1	S	<=1	S	<=0.25	S	<=0.5	S	<=1	S	<=0.25	S	128	R*			2	S	<=20	S
QV017	FP	Klebsiella oxytoca	3052021	1349	3052021	2247	NEG	<=2	S	>=32	R	16	I	<=4	S	<=1	S	8	S	<=1	S	<=1	S	1	R	<=0.5	S	<=1	S	<=0.25	S	32	S*	16	S	<=1	S	>=320	R
	SOC	Klebsiella oxytoca	3062021	1051	3062021	2006	NEG	<=2	S	>=32	R	>=32	R	<=4	S	<=1	S	8	S	<=1	S	<=1	S	1	R	<=0.5	S	<=1	S	<=0.25	S	64	I*	16	S	<=1	S	>=320	R
QV022	FP	Escherichia Coli	3092021	1359	3092021	2128	NEG	<=2	S	4	S	<=2	S	<=4	S	<=1	S	<=4	S	<=1	S	<=1	S	<=0.25	S	<=0.5	S	<=1	S	<=0.25	S	<=16	S*	<=4	S	<=1	S	<=20	S
	SOC	Escherichia Coli	3102021	1431	3102021	2134	NEG	<=2	S	<=2	S	<=2	S	<=4	S	<=1	S	<=4	S	<=1	S	<=1	S	<=0.25	S	<=0.5	S	<=1	S	<=0.25	S	<=16	S*	<=4	S	<=1	S	<=20	S
QV026	FP	Klebsiella pneumoniae	3152021	1655	3162021	143	POS	<=2	S	>=32	R	16	I	>=64	R	2	R*	<=4	S	8	R*	>=64	R	1	R	<=0.5	S	<=1	S	<=0.25	S	128	R*	<=4	S	<=1	S	>=320	R
	SOC	Klebsiella pneumoniae	3162021	1118	3162021	2008	POS	<=2	S	>=32	R	>=32	R	>=64	R	2	R*	<=4	S	8	R*	>=64	R	0.5	I	<=0.5	S	<=1	S	<=0.25	S	128	R*	<=4	S	<=1	S	>=320	R
	FP	Klebsiella pneumoniae	3152021	1655	3162021	143	POS	<=2	S	>=32	R	16	I	>=64	R	2	S	<=4	S	8	I	>=64	R	1	R	<=0.5	S	<=1	S	<=0.25	S	128	R*	<=4	S	<=1	S	>=320	R
	SOC	Klebsiella pneumoniae	3162021	1118	3162021	2008	POS	<=2	S	>=32	R	>=32	R	>=64	R	2	S	<=4	S	8	I	>=64	R	0.5	I	<=0.5	S	<=1	S	<=0.25	S	128	R*	<=4	S	<=1	S	>=320	R
QV027	FP	Escherichia Coli	3162021	1335	3162021	2331	NEG	8	S	<=2	S	<=2	S	<=4	S	<=1	S	<=4	S	<=1	S	<=1	S	<=0.25	S	<=0.5	S	<=1	S	<=0.25	S	<=16	S*	<=4	S	<=1	S	>=320	R
	SOC	Escherichia Coli	3172021	1108	3172021	2038	NEG	8	S	<=2	S	<=2	S	<=4	S	<=1	S	<=4	S	<=1	S	<=1	S	<=0.25	S	<=0.5	S	2	S	<=0.25	S	<=16	S*	<=4	S	2	S	>=320	R
QV028	FP	Escherichia Coli			3172021	317	NEG	<=2	S	4	S	<=2	S	<=4	S	<=1	S	<=4	S	<=1	S	<=1	S	>=4	R	<=0.5	S	<=1	S	<=0.25	S	<=16	S*	<=4	S	<=1	S	>=320	R
	SOC	Escherichia Coli	3172021	1117	3172021	1902	NEG	<=2	S	4	S	<=2	S	<=4	S	<=1	S	<=4	S	<=1	S	<=1	S	>=4	R	<=0.5	S	<=1	S	<=0.25	S	<=16	S*	<=4	S	<=1	S	>=320	R
QV036	FP	Klebsiella pneumoniae			3262021	2241	NEG	<=2	S	>=32	R	>=32	R	>=64	R	<=1	S	>=64	R	>=64	R	>=64	R	<=0.25	S	2	R	<=1	S	<=0.25	S	<=16	S*	>=128	R	<=1	S	>=320	R
	SOC	Klebsiella pneumoniae	3262021	1307	3272021	2224	POS	<=2	S	>=32	R	>=32	R	>=64	R	<=1	S	>=64	R	>=64	R	>=64	R	<=0.25	S	2	R	<=1	S	<=0.25	S	64	I*	>=128	R	<=1	S	>=320	R
QV038	FP	Pseudomonas aeruginosa	4012021		4022021	456		<=2	S							<=1	S			2	S			<=0.25	S			<=1	S	<=0.25	S			<=4	S	<=1	S
	SOC	Pseudomonas aeruginosa	4012021	1404	4022021	211		<=2	S							2	S			4	S			<=0.25	S			<=1	S	<=0.25	S			<=4	S	<=1	S
QV040	FP	Escherichia Coli	4062021	1224	4062021	2105	POS	<=2	S	>=32	R	>=32	R	>=64	R	>=64	R	16	I	16	R	>=64	R	>=4	R	<=0.5	S	>=16	R	<=0.25	S	<=16	S*	<=4	S	8	I	>=320	R
	SOC	Escherichia Coli	4062021	1602	4062021	15	POS	<=2	S	>=32	R	>=32	R	>=64	R	>=64	R	16	I	16	R	>=64	R	>=4	R	<=0.5	S	>=16	R	<=0.25	S	<=16	S*	<=4	S	8	I	>=320	R
QV042	FP	Escherichia Coli	4062021	2226	4072021	623	NEG	<=2	S	<=2	S	<=4	S	<=4	S	<=1	S	<=4	S	<=1	S	<=1	S	<=0.25	S	<=0.5	S	<=1	S	<=0.25	S	<=16	S*	<=4	S	<=1	S	<=20	S
	SOC	Escherichia Coli	4072021	1125	4072021	1854	NEG	<=2	S	<=2	S	<=2	S	<=4	S	<=1	S	<=4	S	<=1	S	<=1	S	<=0.25	S	<=0.5	S	<=1	S	<=0.25	S	<=16	S*	<=4	S	<=1	S	<=20	S
QV043	FP	Escherichia Coli	4092021	1103	4092021	1831	POS	<=2	S	>=32	R	4	S	>=64	R	2	R*	<=4	S	4	R*	>=64	R	>-4	R	<=0.5	S	>=16	R	<=0.25	S	<=16	S*	<=4	S	8	I	>=320	R
	SOC	Escherichia Coli	4092021	1414	4092021	2142	POS	<=2	S	>=32	R	8	S	>=64	R	2	R*	<=4	S	4	R*	>=64	R	>-4	R	<=0.5	S	>=16	R	<=0.25	S	<=16	S*	<=4	S	8	I	>=320	R
	FP	Escherichia Coli	4092021	1103	4092021	1831	POS	<=2	S	>=32	R	4	S	>=64	R	2	S	<=4	S	4	S	>=64	R	>-4	R	<=0.5	S	>=16	R	<=0.25	S	<=16	S*	<=4	S	8	I	>=320	R
	SOC	Escherichia Coli	4092021	1414	4092021	2142	POS	<=2	S	>=32	R	8	S	>=64	R	2	S	<=4	S	4	S	>=64	R	>-4	R	<=0.5	S	>=16	R	<=0.25	S	<=16	S*	<=4	S	8	I	>=320	R
QV048	FP	Enterobacter cloacae	4132021	1843	4142021	325		<=2	S					>=64	R	<=1	S	>=64	R	<=1	S	<=1	S	<=0.25	S	<=0.5	S	<=1	S	<=0.25	S	32	S*	<=4	S	<=1	S	<=20	S
	SOC	Enterobacter cloacae	4142021	1426	4142021	2308		<=2	S					>=64	R	<=1	S	>=64	R	<=1	S	<=1	S	<=0.25	S	<=0.5	S	<=1	S	<=0.25	S	64	I*	<=4	S	<=1	S	<=20	S
QV049	FP	Pseudomonas aeruginosa	4152021	1258	4162021	203		<=2	S							2	S			2	S			<=0.25	S			<=1	S	<=0.25	S			8	S	<=1	S
	SOC	Pseudomonas aeruginosa	4152021	1355	4162021	148		<=2	S							2	S			4	S			<=0.25	S			<=1	S	<=0.25	S			8	S	<=1	S
QV055	FP	Escherichia Coli	4202021	1005	4202021	1732	NEG	<=2	S	>=32	R	4	S	<=4	S	<=1	S	<=4	S	<=1	S	<=1	S	>=4	R	<=0.5	S	<=1	S	<=0.25	S	<=16	S*	<=4	S	<=1	S	<=20	S
	SOC	Escherichia Coli	4202021	1151	4202021	1920	NEG	<=2	S	>=32	R	8	S	<=4	S	<=1	S	<=4	S	<=1	S	<=1	S	>=4	R	<=0.5	S	<=1	S	<=0.25	S	<=16	S*	<=4	S	<=1	S	<=20	S
QV056	FP	Escherichia Coli	4202021	1749	4212021	146	NEG	<=2	S	<=2	S	<=2	S	<=4	S	<=1	S	<=4	S	<=1	S	<=1	S	<=0.25	S	<=0.5	S	<=1	S	<=0.25	S	<=16	S*	<=4	S	<=1	S	<=20	S
	SOC	Escherichia Coli	4212021	1253	4212021	2036	NEG	<=2	S	<=2	S	<=2	S	<=4	S	<=1	S	<=4	S	<=1	S	<=1	S	<=0.25	S	<=0.5	S	<=1	S	<=0.25	S	<=16	S*	<=4	S	<=1	S	<=20	S
QV059	FP	Proteus mirabilis	4232021	1629	4242021	210		<=2	S	<=2	S	<=2	S	<=4	S	<=1	S	<=4	S	<=1	S	<=1	S	<=0.25	S	<=0.5	S	<=1	S	<=0.25	S	128	R*	<=4	S	<=1	S	<=20	S
	SOC	Proteus mirabilis	4242021	1335	4242021	2202		<=2	S	<=2	S	<=2	S	<=4	S	<=1	S	<=4	S	<=1	S	<=1	S	<=0.25	S	<=0.5	S	<=1	S	<=0.25	S	128	R*	<=4	S	<=1	S	<=20	S
QV062	FP	Enterobacter cloacae	4242021	948	4242021	1914		<=2	S					>=64	R	<=1	S	>=64	R	<=1	S	<=1	S	<=0.25	S	<=0.5	S	<=1	S	<=0.25	S	64	I*	<=4	S	<=1	S	>=320	R
	SOC	Enterobacter cloacae	4252021	1158	4252021	2124		<=2	S					>=64	R	<=1	S	>=64	R	<=1	S	<=1	S	<=0.25	S	<=0.5	S	<=1	S	<=0.25	S	64	I*	<=4	S	<=1	S	>=320	R
QV064	FP	Klebsiella pneumoniae	4262021	929	4262021	1839	NEG	<=2	S	16	R*	4	S	<=4	S	<=1	S	<=4	S	<=1	S	<=1	S	<=0.25	S	<=0.5	S	<=1	S	<=0.25	S	64	I*	<=4	S	<=1	S	<=20	S
	SOC	Klebsiella pneumoniae	4272021	1219	4272021	2119	NEG	<=2	S	>=32	R	4	S	<=4	S	<=1	S	<=4	S	<=1	S	<=1	S	<=0.25	S	<=0.5	S	<=1	S	<=0.25	S	64	I*	<=4	S	<=1	S	<=20	S
	FP	Klebsiella pneumoniae	4262021	929	4262021	1839	NEG	<=2	S	16	I	4	S	<=4	S	<=1	S	<=4	S	<=1	S	<=1	S	<=0.25	S	<=0.5	S	<=1	S	<=0.25	S	64	I*	<=4	S	<=1	S	<=20	S
	SOC	Klebsiella pneumoniae	4272021	1219	4272021	2119	NEG	<=2	S	>=32	R	4	S	<=4	S	<=1	S	<=4	S	<=1	S	<=1	S	<=0.25	S	<=0.5	S	<=1	S	<=0.25	S	64	I*	<=4	S	<=1	S	<=20	S
QV065	FP	Escherichia Coli	4282021	1325	4282021	2108	POS	<=2	S	>=32	R	>=32	R	>=64	R	2	R*	<=4	S	16	R*	32	R	>=4	R	<=0.5	S	<=1	S	<=0.25	S	<=16	S*	<=4	S	<=1	S	>=320	R
	SOC	Escherichia Coli	4282021	1257	4282021	2039	POS	4	S	>=32	R	>=32	R	>=64	R	2	R*	<=4	S	16	R*	>=64	R	>=4	R	<=0.5	S	2	S	<=0.25	S	<=16	S*	<=4	S	2	S	>=320	R
	FP	Escherichia Coli	4282021	1325	4282021	2108	POS	<=2	S	>=32	R	>=32	R	>=64	R	2	S	<=4	S	16	R	32	R	>=4	R	<=0.5	S	<=1	S	<=0.25	S	<=16	S*	<=4	S	<=1	S	>=320	R
	SOC	Escherichia Coli	4282021	1257	4282021	2039	POS	4	S	>=32	R	>=32	R	>=64	R	2	SDD	<=4	S	16	R	>=64	R	>=4	R	<=0.5	S	2	S	<=0.25	S	<=16	S*	<=4	S	2	S	>=320	R
QV068	FP	Enterobacter cloacae	5032021	2109	5042021	620		<=2	S					>=64	R	<=1	S	>=64	R	<=1	S	<=1	S	<=0.25	S	<=0.5	S	<=1	S	<=0.25	S	64	I*	8	S	<=1	S	<=20	S
	SOC	Enterobacter cloacae	5042021	1334	5042021	2233		<=2	S					>=64	R	<=1	S	>=64	R	<=1	S	4	R	<=0.25	S	<=0.5	S	<=1	S	<=0.25	S	32	S*	8	S	<=1	S	<=20	S
QV070	FP	Escherichia Coli	5042021	1743	5052021	140	POS	<=2	S	>=32	R	4	S	>=64	R	<=1	R*	32	R	2	R*	8	R	>=4	R	<=0.5	S	<=1	S	<=0.25	S	<=16	S*	<=4	S	<=1	S	<=20	S
	SOC	Escherichia Coli	5052021	1342	5052021	2126	POS	<=2	S	>=32	R	8	S	>=64	R	<=1	R*	>=64	R	4	R*	32	R	>=4	R	<=0.5	S	<=1	S	<=0.25	S	<=16	S*	8	S	<=1	S	<=20	S
	FP	Escherichia Coli	5042021	1743	5052021	140	POS	<=2	S	>=32	R	4	S	>=64	R	<=1	S	32	R	2	S	8	R	>=4	R	<=0.5	S	<=1	S	<=0.25	S	<=16	S*	<=4	S	<=1	S	<=20	S
	SOC	Escherichia Coli	5052021	1342	5052021	2126	POS	<=2	S	>=32	R	8	S	>=64	R	<=1	S	>=64	R	4	S	32	R	>=4	R	<=0.5	S	<=1	S	<=0.25	S	<=16	S*	8	S	<=1	S	<=20	S
QV076	FP	Pseudomonas aeruginosa	5092021	1137	5092021	1023		<=2	S							<=1	S			<=1	S			<=0.25	S			<=1	S	0.5	S			<=4	S	<=1	S
	SOC	Pseudomonas aeruginosa	5092021	1035	5092021	2100		<=2	S							<=1	S			<=1	S			<=0.25	S			<=1	S	0.5	S			<=4	S	<=1	S
QV078	FP	Escherichia Coli	5102021	2024	5112021	703	POS	<=2	S	>=32	R	>=32	R	>=64	R	8	R*	<=4	S	16	R*	>=64	R	<=0.25	S	<=0.5	S	<=1	S	<=0.25	S	<=16	S*	64	I	<=1	S	>=320	R
	SOC	Escherichia Coli	5112021	1219	5112021	2314	POS	<=2	S	>=32	R	>=32	R	>=64	R	8	R*	<=4	S	16	R*	>=64	R	<=0.25	S	<=0.5	S	<=1	S	<=0.25	S	<=16	S*	64	I	<=1	S	>=320	R
	FP	Escherichia Coli	5102021	2024	5112021	703	POS	<=2	S	>=32	R	>=32	R	>=64	R	8	SDD	<=4	S	16	R	>=64	R	<=0.25	S	<=0.5	S	<=1	S	<=0.25	S	<=16	S*	64	I	<=1	S	>=320	R
	SOC	Escherichia Coli	5112021	1219	5112021	2314	POS	<=2	S	>=32	R	>=32	R	>=64	R	8	SDD	<=4	S	16	R	>=64	R	<=0.25	S	<=0.5	S	<=1	S	<=0.25	S	<=16	S*	64	I	<=1	S	>=320	R
QV079	FP	Escherichia coli	5112021	1714	5122021	58	NEG	<=2	S	>=32	R	16	I	<=4	S	<=1	S	<=4	S	<=1	S	<=1	S	>=4	R	<=0.5	S	<=1	S	<=0.25	S	<=16	S*	<=4	S	<=1	S	<=20	S
	SOC	Escherichia coli	5122021	1425	5122021	2155	NEG	<=2	S	>=32	R	16	I	<=4	S	<=1	S	<=4	S	<=1	S	<=1	S	>=4	R	<=0.5	S	<=1	S	<=0.25	S	<=16	S*	<=4	S	<=1	S	<=20	S
QV084	FP	Escherichia coli	5182021	1320	5182021	2103	POS	<=2	S	>=32	R	4	S	>=64	R	2	R*	<=4	S	4	R*	32	R	>=4	R	<=0.5	S	<=1	S	<=0.25	S	128	R*	<=4	S	<=1	S	>=320	R
	SOC	Escherichia coli	5192021	1249	5192021	2018	POS	<=2	S	>=32	R	8	S	>=64	R	2	R*	<=4	S	4	R*	>=64	R	>=4	R	<=0.5	S	<=1	S	<=0.25	S	128	R*	<=4	S	<=1	S	>=320	R
	FP	Escherichia coli	5182021	1320	5182021	2103	POS	<=2	S	>=32	R	4	S	>=64	R	2	S	<=4	S	4	S	32	R	>=4	R	<=0.5	S	<=1	S	<=0.25	S	128	R*	<=4	S	<=1	S	>=320	R
	SOC	Escherichia coli	5192021	1249	5192021	2018	POS	<=2	S	>=32	R	8	S	>=64	R	2	S	<=4	S	4	S	>=64	R	>=4	R	<=0.5	S	<=1	S	<=0.25	S	128	R*	<=4	S	<=1	S	>=320	R
QV094	FP	Klebsiella pneumoniae	6032021	1847	6042021	343	NEG	<=2	S	>=32	R	16	I	<=4	S	<=1	S	32	R	<=1	S	<=1	S	<=0.25	S	<=0.5	S	<=1	S	<=0.25	S	64	I*	16	S	<=1	S	<=20	S
	SOC	Klebsiella pneumoniae	6042021	1238	6042021	2134	NEG	<=2	S	>=32	R	>=32	R	<=4	S	<=1	S	32	R	<=1	S	<=1	S	<=0.25	S	<=0.5	S	<=1	S	<=0.25	S	128	R*	16	S	<=1	S	<=20	S
QV095	FP	Pseudomonas aeruginosa	6062021	1825	6072021	730		<=2	S							<=1	S			2	S			<=0.25	S			<=1	S	<=0.25	S			8	S	<=1	S
	SOC	Pseudomonas aeruginosa	6072021	146	6082021	38		<=2	S							<=1	S			4	S			<=0.25	S			<=1	S	<=0.25	S			8	S	<=1	S
QV096	FP	Klebsiella pneumoniae	6082021	1133	6082021	2000	NEG	<=2	S	>=32	R	4	S	<=4	S	<=1	S	<=4	S	<=1	S	<=1	S	>=4	R	<=0.5	S	<=1	S	<=0.25	S	64	I*	<=4	S	<=1	S	>=320	R
	SOC	Klebsiella pneumoniae	6092021	1121	6092021	2005	NEG	<=2	S	>=32	R	4	S	<=4	S	<=1	S	<=4	S	<=1	S	<=1	S	>=4	R	<=0.5	S	<=1	S	<=0.25	S	128	R*	<=4	S	<=1	S	>=320	R
QV100	FP	Klebsiella aerogenes	6152021	1905	6162021	416		<=2	S					<=4	R*	<=1	S	>=64	R	<=1	S	<=1	S	<=0.25	S	<=0.5	S	<=1	S	<=0.25	S	128	R*	<=4	S	<=1	S	<=20	S
	SOC	Klebsiella aerogenes	6162021	1136	6162021	2049		<=2	S					>=64	R	<=1	S	>=64	R	<=1	S	<=1	S	<=0.25	S	<=0.5	S	<=1	S	<=0.25	S	128	R*	<=4	S	<=1	S	<=20	S
	FP	Klebsiella aerogenes	6152021	1905	6162021	416		<=2	S					<=4	I	<=1	S	>=64	R	<=1	S	<=1	S	<=0.25	S	<=0.5	S	<=1	S	<=0.25	S	128	R*	<=4	S	<=1	S	<=20	S
	SOC	Klebsiella aerogenes	6162021	1136	6162021	2049		<=2	S					>=64	R	<=1	S	>=64	R	<=1	S	<=1	S	<=0.25	S	<=0.5	S	<=1	S	<=0.25	S	128	R*	<=4	S	<=1	S	<=20	S
QV103	FP	Escherichia coli	6212021	1101	6222021	20	NEG	<=2	S	<=2	S	<=2	S	<=4	S	<=1	S	<=4	S	<=1	S	<=1	S	<=0.25	S	<=0.5	S	<=1	S	<=0.25	S	<=16	S*	<=4	S	<=1	S	<=20	S
	SOC	Escherichia coli	6222021	1147	6222021	1952	NEG	<=2	S	<=2	S	<=2	S	<=4	S	<=1	S	<=4	S	<=1	S	<=1	S	<=0.25	S	<=0.5	S	<=1	S	<=0.25	S	<=16	S*	<=4	S	<=1	S	<=20	S
QV107	FP	Klebsiella aerogenes	6212021	2242	6222021	1004		<=2	S					<=4	R*	<=1	S	>=64	R	<=1	S	<=1	S	<=0.25	S	<=0.5	S	<=1	S	<=0.25	S	32	S*	<=4	S	<=1	S	<=20	S
	SOC	Klebsiella aerogenes	6222021	1309	6222021	2206		<=2	S					>=64	R	<=1	S	>=64	R	<=1	S	<=1	S	<=0.25	S	<=0.5	S	<=1	S	<=0.25	S			<=4	S	<=1	S	<=20	S
	FP	Klebsiella aerogenes	6212021	2242	6222021	1004		<=2	S					<=4	I	<=1	S	>=64	R	<=1	S	<=1	S	<=0.25	S	<=0.5	S	<=1	S	<=0.25	S	32	S*	<=4	S	<=1	S	<=20	S
	SOC	Klebsiella aerogenes	6222021	1309	6222021	2206		<=2	S					>=64	R	<=1	S	>=64	R	<=1	S	<=1	S	<=0.25	S	<=0.5	S	<=1	S	<=0.25	S			<=4	S	<=1	S	<=20	S
QV115	FP	Serratia marcescens	7062021	1815	7072021	226		<=2	S					16	R	<=1	S	8	S	<=1	S	<=1	S	<=0.25	S	<=0.5	S	<=1	S	<=0.25	S	256	R*			8	I	>=320	R
	SOC	Serratia marcescens	7082021	1232	7082021	2047		<=2	S					>=64	R	<=1	S	8	S	<=1	S	<=1	S	<=0.25	S	<=0.5	S	<=1	S	<=0.25	S	128	R*			8	I	>=320	R
QV116	FP	No ID			7072021	258	NEG	<=2	S	8	S	4	S	<=4	S	<=1	S	16	I	<=1	S	<=1	S	>=4	R	<=0.5	S	<=1	S	<=0.25	S	<=16	S*	<=4	S	<=1	S	<=20	S
	SOC	Escherichia Coli	7072021	1200	7072021	1919	NEG	<=2	S	<=2	S	<=2	S	<=4	S	<=1	S	<=4	S	<=1	S	<=1	S	>=4	R	<=0.5	S	<=1	S	<=0.25	S	<=16	S*	<=4	S	<=1	S	<=20	S
QV117	FP	Enterobacter aerogenes	7082021	1245	7082021	2154		<=2	S					<=4	R*	<=1	S	>=64	R	<=1	S	<=1	S	<=0.25	S	<=0.5	S	<=1	S	<=0.25	S	64	I*	<=4	S	<=1	S	<=20	S
	SOC	Enterobacter aerogenes	7092021	1145	7092021	2058		<=2	S					>=64	R	<=1	S	>=64	R	<=1	S	<=1	S	<=0.25	S	<=0.5	S	<=1	S	<=0.25	S	64	I*	<=4	S	<=1	S	<=20	S
	FP	Enterobacter aerogenes	7082021	1245	7082021	2154		<=2	S					<=4	I	<=1	S	>=64	R	<=1	S	<=1	S	<=0.25	S	<=0.5	S	<=1	S	<=0.25	S	64	I*	<=4	S	<=1	S	<=20	S
	SOC	Enterobacter aerogenes	7092021	1145	7092021	2058		<=2	S					>=64	R	<=1	S	>=64	R	<=1	S	<=1	S	<=0.25	S	<=0.5	S	<=1	S	<=0.25	S	64	I*	<=4	S	<=1	S	<=20	S
QV118	FP	Klebsiella pneumoniae			7142021	225	NEG	<=2	S	>=32	R	4	S	<=4	S	<=1	S	<=4	S	<=1	S	<=1	S	<=0.25	S	<=0.5	S	<=1	S	<=0.25	S	64	I*	<=4	S	<=1	S	<=20	S
	SOC	Klebsiella pneumoniae	7142021	1200	7142021	2103	NEG	<=2	S	>=32	R	8	S	<=4	S	<=1	S	<=4	S	<=1	S	<=1	S	<=0.25	S	<=0.5	S	<=1	S	<=0.25	S	128	R*	<=4	S	<=1	S	<=20	S
QV120	FP	Klebsiella pneumoniae	7162021	1327	7162021	2257	NEG	<=2	S	>=32	R	>=32	R	<=4	S	<=1	S	<=4	S	<=1	S	<=1	S	<=0.25	S	<=0.5	S	<=1	S	<=0.25	S			8	S	<=1	S	<=20	S
	SOC	Klebsiella pneumoniae	7162021	1327	7162021	2241	NEG	<=2	S	>=32	R	>=32	R	<=4	S	<=1	S	<=4	S	<=1	S	<=1	S	<=0.25	S	<=0.5	S	<=1	S	<=0.25	S			16	S	<=1	S	<=20	S
QV123	FP	Pseudomonas aeruginosa	7182021	1720	7192021	700		<=2	S							2	S			4	S			<=0.25	S			<=1	S	<=0.25	S			<=4	S	<=1	S
	SOC	Pseudomonas aeruginosa	7192021	1240	7202021	17		<=2	S							2	S			4	S			<=0.25	S			<=1	S	<=0.25	S			<=4	S	<=1	S
QV124	FP	Klebsiella pneumoniae	7192021	1715	7202021	210	NEG	<=2	S	>=32	R	4	S	<=4	S	<=1	S	<=4	S	<=1	S	<=1	S	<=0.25	S	<=1	S	<=1	S	<=0.25	S	64	I*	<=4	S	<=1	S	<=20	S
	SOC	Klebsiella pneumoniae	7202021	837	7202021	1937	NEG	<=2	S	>=32	R	8	S	<=4	S	<=1	S	<=4	S	<=1	S	<=1	S	<=0.25	S	<=0.5	S	<=1	S	<=0.25	S	64	I*	<=4	S	<=1	S	<=20	S
QV125	FP	Klebsiella pneumoniae	7192021	1940	7202021	455	NEG	<=2	S	16	R*	4	S	<=4	S	<=1	S	<=4	S	<=1	S	<=1	S	<=0.25	S	<=0.5	S	<=1	S	<=0.25	S			<=4	S	<=1	S	<=20	S
	SOC	Klebsiella pneumoniae	7202021	939	4202021	1906	NEG	<=2	S	>=32	R	8	S	<=4	S	<=1	S	<=4	S	<=1	S	<=1	S	<=0.25	S	<=0.5	S	<=1	S	<=0.25	S			<=4	S	<=1	S	<=20	S
	FP	Klebsiella pneumoniae	7192021	1940	7202021	455	NEG	<=2	S	16	I	4	S	<=4	S	<=1	S	<=4	S	<=1	S	<=1	S	<=0.25	S	<=0.5	S	<=1	S	<=0.25	S			<=4	S	<=1	S	<=20	S
	SOC	Klebsiella pneumoniae	7202021	939	4202021	1906	NEG	<=2	S	>=32	R	8	S	<=4	S	<=1	S	<=4	S	<=1	S	<=1	S	<=0.25	S	<=0.5	S	<=1	S	<=0.25	S			<=4	S	<=1	S	<=20	S
QV128	FP	Escherichia coli	7282021	2044	7292021	456	NEG	<=2	S	4	S	<=2	S	<=4	S	<=1	S	<=4	S	<=1	S	<=1	S	<=0.25	S	<=0.5	S	<=1	S	<=0.25	S	<=16	S*	<=4	S	<=1	S	<=20	S
	SOC	Escherichia coli			7292021	2334	NEG	<=2	S	4	S	<=2	S	<=4	S	<=1	S	<=4	S	<=1	S	<=1	S	<=0.25	S	<=0.5	S	<=1	S	<=0.25	S	<=16	S*	<=4	S	<=1	S	<=20	S
QV155	FP	Klebsiella pneumoniae	2021-08-25	18:51:00	2021-08-26	03:48:00	NEG	<=2	S	>=32	R	>=32	R	<=4	S	<=1	S	<=4	S	<=1	S	<=1	S	<=0.25	S	<=0.5	S	<=1	S	<=0.25	S	64*	I*	<=4	S	<=1	S	<=20	S
	SOC	Klebsiella pneumoniae	2021-08-26	17:02:00	2021-08-27	01:57:00	NEG	<=2	S	>=32	R	>=32	R	<=4	S	<=1	S	<=4	S	<=1	S	<=1	S	<=0.25	S	<=0.5	S	<=1	S	<=0.25	S	64*	I*	8	S	<=1	S	<=20	S

## Sheet: AST Gram-neg Trek Panel
Study ID#	FP = FAST-Prep	Organism	AST Start		AST Completion		Trimethoprim/ sulfamethoxazole		Ceftazidime		Minocycline		Levofloxacin		Ticarcillin/Clavulanic Acid		Tigecycline		Colistin
	SOC = Standard of Care	ID	Date	Time	Date	Time	MIC	Interp	MIC	Interp	MIC	Interp	MIC	Interp	MIC	Interp	MIC	Interp	MIC	Interp
QV046	FP	NO ID	4122021	1019	4132021	1020	<=0.5/9.5	S	4	S	<=2	S	<=1	S	<=16/2	S	<=0.25	N/A	>=8	N/A
	SOC	Stenotrophomonas maltophilia	4132021	1025	4142021	722	<=0.5/9.5	S	16	I	<=2	S	2	S	32/2	I	0.5	N/A	>=8	N/A
QV047	FP	Stenotrophomonas maltophilia	4152021	846	4162021	800	<=0.5/9.5	S	4	S	<=2	S	2	S	<=16/2	S	1	N/A	>=8	N/A
	SOC	Stenotrophomonas maltophilia	4142021	1017	4152021	937	<=0.5/9.5	S	2	S	<=2	S	4	I	<=16/2	S	1	N/A	>=8	N/A

## Sheet: AST Strep ETEST
Study ID#	FP = FAST-Prep	Organism	AST Start		AST Completion		Vancomycin		Penicillin		Ceftriaxone
	SOC = Standard of Care	ID	Date	Time	Date	Time	MIC	Interp	MIC	Interp	MIC	Interp
QV020	FP	Streptococcus mitis/oralis	3092021	1000	3092021	1000	0.38	S	0.094	S	0.047	S
	SOC	Streptococcus mitis/oralis	3092021	1129	3092021	1129	0.75	S	0.084	S	0.064	S
QV044	FP	Streptococcus parasanguinis	4092021	1326	2021-04-10	13:30:00	0.38	S	0.75	I	1	S
	SOC	Streptococcus parasanguinis	4102021	701	2021-04-11	1326	0.38	S	0.75	I	1	S
QV054	FP	Streptococcus vestibularis	4192021	1400	4202021	1330	0.75	S	0.38	I	0.38	S
	SOC	Streptococcus vestibularis	4202021	1000	4212021	635	0.5	S	0.5	I	0.38	S
QV099	FP	Streptococcus pyogenes	6122021	730	6132021	730	0.5	S	0.047	S	0.047	S
	SOC	Streptococcus pyogenes	6132021	1600	6142021	713	0.38	S	0.023	S	0.032	S
QV110	FP	No ID/mycobacterium genavense	6252021	1830	6262021	1830	0.75	S	0.19	S	0.064	S
	SOC	Streptococcus parasanguinis	6262021	800	6272021	754	0.75	S	0.125	S	0.047	S

## Sheet: AST Gram-pos Vitek2
	Disagreement	Expert System
Study ID#	FP = FAST-Prep	Organism	AST Start		AST Completion		Ampicillin		Benzylpenicillin		Cefoxitin Screen		Ciprofloxacin		Clindamycin		Erythromycin		Gentamicin		Gentamicin High Level (synergy)		Inducible Clindamycin Resistance		Levofloxacin		Linezolid		Moxifloxacin		Nitrofurantoin		Oxacillin		Quinupristin/ Dalfopristin		Rifampicin		Streptomycin High Level (synergy)		Tetracycline		Tigecycline		Trimethoprim/ Sulfamethoxazole		Vancomycin		Beta-Lactamase
	SOC = Standard of Care	ID	Date	Time	Date	Time	MIC	Interp	MIC	Interp	MIC	Interp	MIC	Interp	MIC	Interp	MIC	Interp	MIC	Interp	MIC	Interp	MIC	Interp	MIC	Interp	MIC	Interp	MIC	Interp	MIC	Interp	MIC	Interp	MIC	Interp	MIC	Interp	MIC	Interp	MIC	Interp	MIC	Interp	MIC	Interp	MIC	Interp	MIC
QV001	FP	Staphylococcus epidermidis	2222021	1144	2222021	2054			>=0.5	R	POS	+	>=8	R	>=8	R	>=8	R	<=0.5	S			NEG	-	>=8	R	1	S	2	R	<=16	S*	>=4	R	<=0.25	S	<=0.5	S			2	S	0.25	S	160	R	1	S	POS
	SOC	Staphylococcus epidermidis	2232021	1327	2232021	2253			>=0.5	R	POS	+	>=8	R	>=8	R	>=8	R	<=0.5	S			NEG	-	>=8	R	1	S	4	R	<=16	S*	>=4	R	<=0.25	S	<=0.5	S			2	S	<=0.12	S	160	R	1	S	POS
QV006	FP	Staphylococcus hominis	2252021	855	2262021	252			>=0.5	R	TRM		<=0.5	S	<=0.25	S	1	I	<=0.5	S			TRM		<=0.12	S	4	S	<=0.25	S	64*	I*	<=0.25	S	0.5	S	<=0.5	S			4	S	0.5	S	<=10	S	1	S	POS
	SOC	Staphylococcus hominis	3022021	1150	3032021	155			>=0.5	R	NEG	-	<=0.5	S	<=0.25	S	<=0.25	S	<=0.5	S			NEG		<=0.12	S	2	S	<=0.25	S	32*	S*	<=0.25	S	0.5	S	<=0.5	S			4	S	0.25	S	<=10	S	1	S	POS
QV007	FP	Staphylococcus epidermidis	2252021	1352	2252021	2331			>=0.5	R	POS	+	>=8	R	>=8	R	>=8	R	8	I			NEG	-	>=8	R	1	S	2	R	<=16	S*	>=4	R	<=0.25	S	<=0.5	S			2	S	<=0.12	S	160	R	1	S	POS
	SOC	Staphylococcus epidermidis	2262021	1449	2272021	29			>=0.5	R	POS	+	>=8	R	>=8	R	>=8	R	8	I			NEG	-	>=8	R	2	S	4	R	<=16	S*	>=4	R	<=0.25	S	<=0.5	S			2	S	0.25	S	160	R	1	S	POS
QV010	FP	Staphylococcus epidermidis	2272021	1555	2282021	204			>=0.5	R	POS	+	>=8	R	>=8	R	>=8	R	8	I			NEG	-	>=8	R	1	S	>=8	R	<=16	S*	>=4	R	<=0.25	S	<=0.5	S			<=1	S	<=0.12	S	<=10	S	1	S	POS
	SOC	Staphylococcus epidermidis	2282021	1311	2282021	2335			>=0.5	R	POS	+	>=8	R	>=8	R	>=8	R	8	I			NEG	-	>=8	R	1	S	>=8	R	<=16	S*	>=4	R	<=0.25	S	<=0.5	S			<=1	S	<=0.12	S	<=10	S	2	S	POS
QV012	FP	Staphylococcus epidermidis	3012021	637	3012021	1617			>=0.5	R	POS	+	>=8	R	>=8	R	>=8	R	<=0.5	S			NEG	-	>=8	R	1	S	2	R	<=16	S*	>=4	R			<=0.5	S			2	S	<=0.12	S	80	R	<=0.5	S	POS
	SOC	Staphylococcus epidermidis	3052021	1511	3062021	107			>=0.5	R	POS	+	>=8	R	>=8	R	>=8	R	<=0.5	S			NEG	-	>=8	R	1	S	2	R	<=16	S*	>=4	R			<=0.5	S			2	S	0.25	S	160	R	<=0.5	S	POS
QV014	FP	Staphylococcus epidermidis	3032021	1627	3042021	235			>=0.5	R	POS	+	>=8	R	>=8	R	>=8	R	>=16	R			NEG	-	4	R	1	S	2	R	<=16	S*	>=4	R	<=0.25	S	1	S			2	S	<=0.12	S	160	R	1	S	POS
	SOC	Staphylococcus epidermidis	3042021	1413	3052021	25			>=0.5	R	POS	+	>=8	R	>=8	R	>=8	R	>=16	R			NEG	-	>=8	R	1	S	2	R	<=16	S*	>=4	R	<=0.25	S	1	S			2	S	0.25	S	160	R	1	S	POS
QV015	FP	Enterococcus faecalis	3032021	1706	3042021	414			4	S			1	S			0.5	S			SYN-S	S*			1	S	2	S			<=16	S*			8	R			SYN-S	S*	>=16	R	<=0.12	S			2	S	NEG
	SOC	Enterococcus faecalis	3042021	1415	3052021	152			4	S			1	S			0.5	S			SYN-S	S*			1	S	2	S			<=16	S*			4	R			SYN-S	S*	>=16	R	<=0.12	S			2	S	NEG
QV019	FP	Staphylococcus epidermidis	3052021	1632	3062021	525			0.25	R	NEG	-	<=0.5	S	0.5	S	>=8	R	<=0.5	S			NEG	-	<=0.12	S	1	S	<=0.25	S	<=16	S*	<=0.25	S	<=0.25	S	<=0.5	S			<=1	S	<=0.12	S	<=10	S	1	S	POS
	SOC	Staphylococcus epidermidis	3092021	1240	3102021	258			>=0.5	R	NEG	-	<=0.5	S	2	I	>=8	R	<=0.5	S			NEG	-	0.25	S	2	S	<=0.25	S	<=16	S*	<=0.25	S	<=0.25	S	<=0.5	S			<=1	S	<=0.12	S	<=10	S	2	S	POS
QV021	FP	Staphylococcus epidermidis	3092021	1050	3092021	2045			>=0.5	R	POS	+	>=8	R	>=8	R	>=8	R	4	S			NEG	-	>=8	R	1	S	4	R	<=16	S*	>=4	R	<=0.25	S	<=0.5	S			2	S	<=0.12	S	<=10	S	1	S	POS
	SOC	Staphylococcus epidermidis	3102021	1354	3112021	5			>=0.5	R	POS	+	>=8	R	>=8	R	>=8	R	4	S			NEG	-	>=8	R	1	S	2	R	<=16	S*	>=4	R	<=0.25	S	<=0.5	S			2	S	0.25	S	<=10	S	1	S	POS
QV029	FP	Staphylococcus haemolyticus			3172021	1935			>=0.5	R	POS	+	>=8	R	<=0.25	*R	>=8	R	<=0.5	S			POS	+	4	R	2	S	1	I	32	S*	>=4	R	0.5	S	<=0.5	S			>=16	R	<=0.12	S	<=10	S	1	S	POS
	SOC	Staphylococcus haemolyticus	3182021	1430	3182021	2352			>=0.5	R	POS	+	>=8	R	<=0.25	*R	>=8	R	<=0.5	S			POS	+	4	R	2	S	2	R	<=16	S*	>=4	R	0.5	S	<=0.5	S			>=16	R	0.25	S	<=10	S	1	S	POS
	FP	Staphylococcus haemolyticus			3172021	1935			>=0.5	R	POS	+	>=8	R	<=0.25	S	>=8	R	<=0.5	S			POS	+	4	R	2	S	1	I	32	S*	>=4	R	0.5	S	<=0.5	S			>=16	R	<=0.12	S	<=10	S	1	S	POS
	SOC	Staphylococcus haemolyticus	3182021	1430	3182021	2352			>=0.5	R	POS	+	>=8	R	<=0.25	S	>=8	R	<=0.5	S			POS	+	4	R	2	S	2	R	<=16	S*	>=4	R	0.5	S	<=0.5	S			>=16	R	0.25	S	<=10	S	1	S	POS
QV030	FP	Staphylococcus epidermidis	3192021	1700	3202021	149			>=0.5	R	POS	+	<=0.5	S	<=0.25	S	>=8	R	<=0.5	S			NEG	-	<=0.12	S	1	S	<=0.25	S	<=16	S*	>=4	R	<=0.25	S	<=0.5	S			<=1	S	<=0.12	S	<=10	S	1	S	POS
	SOC	Staphylococcus epidermidis	3312021	641	3312021	1548			>=0.5	R	POS	+	<=0.5	S	<=0.25	S	>=8	R	<=0.5	S			NEG	-	<=0.12	S	1	S	<=0.25	S	<=16	S*	>=4	R	<=0.25	S	<=0.5	S			2	S	<=0.12	S	<=10	S	1	S	POS
QV037	FP	Staphylococcus aureus	2021-03-31	08:21:00	2021-03-31	23:08:00			0.06	S	NEG	-	<=0.5	S	<=0.25	S	<=0.25	S	<=0.5	S			NEG	-	<=0.12	S	2	S	<=0.25	S	32	S*	<=0.25	S	<=0.25	S	<=0.5	S			<=1	S	<=0.12	S	<=10	S	<=0.5	S	NEG
	SOC	Staphylococcus aureus	2021-04-01	14:18:00	2021-04-02	03:38:00			0.25	R	NEG	-	<=0.5	S	<=0.25	S	<=0.25	S	<=0.5	S			NEG	-	0.25	S	2	S	<=0.25	S	<=16	S*	1	S	<=0.25	S	<=0.5	S			<=1	S	<=0.12	S	<=10	S	<=0.5	S	POS
	FP	Staphylococcus aureus	2021-04-03	13:41:00	2021-04-04	02:48:00			>=0.5	R	NEG	-	<=0.5	S	<=0.25	S	<=0.25	S	<=0.5	S			NEG	-	0.25	S	2	S	<=0.25	S	<=16	S*	0.5	S	<=0.25	S	<=0.5	S			<=1	S	<=0.12	S	<=10	S	1	S	POS
		Staphylococcus aureus	2021-04-03	13:27:00	2021-04-04	02:48:00			>=0.5	R			<=0.5	S	<=0.25	S	<=0.25	S	<=0.5	S					0.25	S	2	S	<=0.25	S			0.5	S	<=0.25	S	<=0.5	S			<=1	S	<=0.12	S	<=10	S	1	S
QV041	FP	Enterococcus faecalis	4062021	1833	2021-04-07	05:26:00	<=2	S	4	S			1	S			<=0.25	S			SYN-S	S*			2	S	2	S			<=16	S			4	R			SYN-S	S*	<=1	S	<=0.12	S			2	S	NEG
	SOC	Enterococcus faecalis	4072021	1126	2021-04-07	22:33:00	<=2	S	2	S			1	S			<=0.25	S			SYN-S	S*			2	S	2	S			<=16	S*			8	R			SYN-S	S*	<=1	S	<=0.12	S			2	S	NEG
QV045	FP	Staphylococcus epidermidis	4112021	1358	2021-04-12	00:07:00			>=0.5	R	POS	+	>=8	R	>=8	R	>=8	R	8	I			NEG	-	>=8	R	<=0.5	S	4	R	<=16	S*	>=4	R	<=0.25	S	<=0.5	S			<=1	S	<=0.12	S	160	R	1	S	POS
	SOC	Staphylococcus epidermidis	4122021	1248	2021-04-12	22:27:00			>=0.5	R	POS	+	>=8	R	>=8	R	>=8	R	8	I			NEG	-	>=8	R	1	S	4	R	<=16	S*	>=4	R	<=0.25	S	<=0.5	S			2	S	<=0.12	S	>=320	R	2	S	POS
QV052	FP	Staphylococcus epidermidis	4162021	1522	4172021	554			>=0.5	R	NEG	-	>=8	R	>=8	R	>=8	R	8	I			NEG	-	>=8	R	1	S	4	R	<=16	S*	<=0.25	S	0.5	S	<=0.5	S			2	S	<=0.12	S	80	R	1	S	POS
	SOC	Staphylococcus epidermidis	4212021	702	4212021	1951			>=0.5	R	NEG	-	>=8	R	>=8	R	>=8	R	8	I			NEG	-	>=8	R	1	S	4	R	<=16	S*	<=0.25	S	<=0.25	S	<=0.5	S			2	S	<=0.12	S	80	R	2	S	POS
QV053	FP	Staphylococcus aureus	4162021	1522	4172021	411			<=0.03	S	NEG	-	>=8	R	>=8	R	>=8	R	<=0.5	S			NEG	-	>=8	R	2	S	4	R	<=16	S*	<=0.25	S	<=0.25	S	<=0.5	S			<=1	S	<=0.12	S	<=10	S	1	S	NEG
	SOC	Staphylococcus aureus	4182021	1029	4182021	2335			<=0.03	S	NEG	-	>=8	R	>=8	R	>=8	R	<=0.5	S			NEG	-	>=8	R	2	S	>=8	R	<=16	S*	<=0.25	S	<=0.25	S	<=0.5	S			<=1	S	<=0.12	S	<=10	S	1	S	NEG
QV058	FP	Enterococcus faecium	4222021	656	4222021	1832	>=32	R	>=64	R			>=8	R			<=0.25	S			SYN-S	S*			>=8	R	4	I			64	I*			0.5	S			SYN-S	S*	>=16	R	<=0.12	S			>=32	R	NEG
	SOC	Enterococcus faecium	4222021	1305	4232021	53	>=32	R	>=64	R			>=8	R			<=0.25	S			SYN-S	S*			>=8	R	2	S			64	I*			0.5	S			SYN-S	S*	>=16	R	<=0.12	S			>=32	R	NEG
QV061	FP	Staphylococcus epidermidis	4242021	949	4242021	1741			>=0.5	R	POS	+	>=8	R	>=8	R	>=8	R	<=0.5	S			NEG	-	>=8	R	1	S	2	R	<=16	S*	>=4	R	<=0.25	S	<=0.5	S			2	S	<=0.12	S	80	R	1	S	POS
	SOC	Staphylococcus epidermidis	4252021	1158	4252021	2124			>=0.5	R	POS	+	>=8	R	>=8	R	>=8	R	<=0.5	S			NEG	-	>=8	R	1	S	2	R	<=16	S*	>=4	R	<=0.25	S	<=0.5	S			2	S	<=0.12	S	160	R	1	S	POS
QV063	FP	Staphylococcus capitis	4252021	213	4252021	1306			>=0.5	R	POS	+	<=0.5	S	<=0.25	S	>=8	R	<=0.5	S			NEG	-	<=0.12	S	2	S	<=0.25	S	<=16	S*	>=4	R	<=0.25	S	<=0.5	S			<=1	S	<=0.12	S	<=10	S	<=0.5	S	POS
	SOC	Staphylococcus capitis	4252021	1351	4252021	2232			>=0.5	R	POS	+	<=0.5	S	<=0.25	S	>=8	R	<=0.5	S			NEG	-	0.25	S	2	S	<=0.25	S	<=16	S*	>=4	R	<=0.25	S	<=0.5	S			<=1	S	<=0.12	S	<=10	S	<=0.5	S	POS
QV066	FP	Staphylococcus aureus	4282021	1325	4282021	2206			>=0.5	R	POS	+	4	R	<=0.25	S	>=8	R	<=0.5	S			NEG	-	4	R	1	S	1	I	<=16	S*	>=4	R	<=0.25	S	<=0.5	S			<=1	S	<=0.12	S	<=10	S	1	S	POS
	SOC	Staphylococcus aureus	4292021	1253	4292021	2052			>=0.5	R	POS	+	>=8	R	<=0.25	S	>=8	R	<=0.5	S			NEG	-	4	R	2	S	1	I	<=16	S*	>=4	R	<=0.25	S	<=0.5	S			<=1	S	<=0.12	S	<=10	S	1	S	POS
QV069	FP	Enterococcus faecalis	5032021	2212	5042021	1116	>=32	R	>=64	R			>=8	R			>=8	R			SYN-R	R*			>=8	R	4	I			32	S*			4	R			SYN-R	R*	<=1	S	<=0.12	S			<=0.5	S	NEG
	SOC	Enterococcus faecalis	5032021	1338	5042021	2249	>=32	R	>=64	R			>=8	R			>=8	R			SYN-R	R*			>=8	R	2	S			32	S*			2	I			SYN-R	R*	<=1	S	<=0.12	S			<=0.5	S	NEG
QV072	FP	Enterococcus faecalis	5062021	1448	5072021	155	<=2	S	2	S			1	S			2	I			SYN-S	S*			1	S	2	S			<=16	S*			>=16	R			SYN-S	S*	<=1	S	<=0.12	S			1	S	NEG
	SOC	Enterococcus faecalis	5072021	1350	5082021	58	<=2	S	2	S			<=0.5	S			2	I			SYN-S	S*			1	S	2	S			<=16	S*			8	R			SYN-S	S*	<=1	S	<=0.12	S			1	S	NEG
QV073	FP	Staphylococcus epidermidis	5062021	1952	5072021	857			>=0.5	R	NEG	-	<=0.5	S	0.5	S	<=0.25	S	<=0.5	S			NEG	-	<=0.12	S	1	S	<=0.25	S	<=16	S*	<=0.25	S	<=0.25	S	<=0.5	S			<=1	S	<=0.12	S	<=10	S	1	S	POS
	SOC	Staphylococcus epidermidis	5072021	1624	5082021	629			>=0.5	R	NEG	-	<=0.5	S	>=8	R	<=0.25	S	<=0.5	S			NEG	-	0.25	S	1	S	<=0.25	S	<=16	S*	<=0.25	S	<=0.25	S	<=0.5	S			2	S	0.25	S	<=10	S	1	S	POS
	FP	Staphylococcus epidermidis	5112021	1455	5122021	545			>=0.5	R	NEG	-	<=0.5	S	>=8	R	<=0.25	S	<=0.5	S			NEG	-	<=0.12	S	1	S	<=0.25	S	<=16	S*	<=0.25	S	<=0.25	S	<=0.5	S			2	S	<=0.12	S	<=10	S	1	S	POS
	SOC	Staphylococcus epidermidis	5112021	1454	5122021	500			>=0.5	R	NEG	-	<=0.5	S	>=8	R	<=0.25	S	<=0.5	S			NEG	-	<=0.12	S	1	S	<=0.25	S	<=16	S*	<=0.25	S	<=0.25	S	<=0.5	S			2	S	<=0.12	S	<=10	S	1	S	POS
QV074	FP	Staphylococcus hominis	5072021	1416	5082021	459			<=0.3	S			<=0.5	S	<=0.25	S	<=0.25	S	<=0.5	S			NEG	-	<=0.12	S	2	S	<=0.25	S	<=16	S*	<=0.25	S	<=0.25	S	<=0.5	S			<=1	S	<=0.12	S	<=10	S	<=0.5	S	NEG
	SOC	Staphylococcus hominis	5112021	1437	5122021	447			<=0.3	S			<=0.5	S	<=0.25	S	<=0.25	S	<=0.5	S			NEG	-	<=0.12	S	2	S	<=0.25	S	<=16	S*	<=0.25	S	<=0.25	S	<=0.5	S			<=1	S	<=0.12	S	<=10	S	<=0.5	S	NEG
QV077	FP	Staphylococcus aureus	5102021	638	5102021	1520			>=0.5	R	POS	+	>=8	R	<=0.25	S	>=8	R	<=0.5	S			NEG	-	4	R	1	S	1	I	<=16	S*	>=4	R	<=0.25	S	>=32	R			<=1	S	<=0.12	S	<=10	S	1	S	POS
	SOC	Staphylococcus aureus	5112021	1219	5112021	2018			>=0.5	R	POS	+	>=8	R	<=0.25	S	>=8	R	<=0.5	S			NEG	-	4	R	1	S	1	I	<=16	S*	>=4	R	<=0.25	S	>=32	R			<=1	S	<=0.12	S	<=10	S	1	S	POS
QV080	FP	Enterococcus faecium	5112021	1714	5122021	536	>=32	R	>=64	R			>=8	R			>=8	R			SYN-S	S*			>=8	R	2	S			64	I*			8	R			SYN-S	S*	<=1	S	<=0.12	S			<=0.5	S	NEG
	SOC	Enterococcus faecium	5122021	1445	5132021	223	>=32	R	>=64	R			>=8	R			>=8	R			SYN-S	S*			>=8	R	1	S			32	S*			>=16	R			SYN-S	S*	<=1	S	<=0.12	S			<=0.5	S	NEG
QV081	FP	Staphylococcus epidermidis	5122021	1627	5132021	138			>=0.5	R	POS	+	>=8	R	>=8	R	>=8	R	>=16	R			NEG	-	>=8	R	1	S	2	R	<=16	S*	>=4	R	<=0.25	S	<=0.5	S			2	S	<=0.12	S	>=320	R	1	S	POS
	SOC	Staphylococcus epidermidis	5132021	1242	5132021	2222			>=0.5	R	POS	+	>=8	R	>=8	R	>=8	R	<=16	R			NEG	-	>=8	R	1	S	2	R	<=16	S*	>=4	R	<=0.25	S	<=0.5	S			2	S	<=0.12	S	>=320	R	1	S	POS
QV082	FP	Staphylococcus aureus	5172021	1938	5182021	814			<=0.03	S	NEG	-	<=0.5	S	<=0.25	S	0.5	S	<=0.5	S			NEG	-	<=0.12	S	2	S	<=0.25	S	<=16	S*	<=0.25	S	0.5	S	<=0.5	S			<=1	S	<=0.12	S	<=10	S	1	S	NEG
	SOC	Staphylococcus aureus	5182021	1024	5182021	2259			<=0.03	S	NEG	-	<=0.5	S	<=0.25	S	0.5	S	<=0.5	S			NEG	-	0.25	S	2	S	<=0.25	S	<=16	S*	<=0.25	S	0.5	S	<=0.5	S			<=1	S	<=0.12	S	<=10	S	2	S	NEG
QV083	FP	Staphylococcus aureus	5182021	1320	5182021	2330			>=0.5	R	POS	+	>=8	R	<=0.25	S	>=8	R	<=0.5	S			POS	+	>=8	R	2	S	>=8	R	<=16	S*	>=4	R	<=0.25	S	<=0.5	S			<=1	S	<=0.12	S	<=10	S	1	S	POS
	SOC	Staphylococcus aureus	5182021	1023	5182021	1848			>=0.5	R	POS	+	>=8	R	<=0.25	S	>=8	R	<=0.5	S			NEG	-	>=8	R	2	S	>=8	R	<=16	S*	>=4	R	<=0.25	S	<=0.5	S			<=1	S	<=0.12	S	<=10	S	1	S	POS
	FP	Staphylococcus aureus	5222021	1158	5222021	2124			>=0.5	R	POS	+	>=8	R	>=8	R	>=8	R	<=0.5	S			NEG	-	>=8	R	2	S	>=8	R	<=16	S*	>=4	R	<=0.25	S	<=0.5	S			<=1	S	<=0.12	S	<=10	S	1	S	POS
	SOC	Staphylococcus aureus	5222021	1158	5222021	2124			>=0.5	R	POS	+	>=8	R	>=8	R	>=8	R	<=0.5	S			NEG	-	>=8	R	2	S	>=8	R	<=16	S*	>=4	R	<=0.25	S	<=0.5	S			<=1	S	<=0.12	S	<=10	S	1	S	POS
QV085	FP	Staphylococcus epidermidis	5182021	2234	5192021	844			>=0.5	R	POS	+	2	I	<=0.25	S	<=0.25	S	<=0.5	S			NEG	-	4	R	1	S	1	I	<=16	S*	>=4	R	<=0.25	S	<=0.5	S			<=1	S	<=0.12	S	40	S	1	S	POS
	SOC	Staphylococcus epidermidis	5202021	1500	5212021	7			>=0.5	R	POS	+	4	R	<=0.25	S	<=0.25	S	<=0.5	S			NEG	-	4	R	1	S	1	I	<=16	S*	>=4	R	<=0.25	S	<=0.5	S			2	S	<=0.12	S	160	R	2	S	POS
	FP	Staphylococcus epidermidis	5222021	1158	5222021	2124			>=0.5	R	POS	+	4	R	<=0.25	S	<=0.25	S	<=0.5	S			NEG	-	4	R	1	S	1	I	<=16	S*	>=4	R	<=0.25	S	<=0.5	S			2	S	<=0.12	S	80	R	2	S	POS
	SOC	Staphylococcus epidermidis	5222021	1157	5222021	2123			>=0.5	R	POS	+	4	R	<=0.25	S	<=0.25	S	<=0.5	S			NEG	-	4	R	1	S	1	I	<=16	S*	>=4	R	<=0.25	S	<=0.5	S			2	S	<=0.12	S	160	R	2	S	POS
QV088	FP	Enterococcus faecium	5272021	1700	5282021	335	>=32	R	>=64	R			>=8	R			>=8	R			SYN-S	S*			>=8	R	2	S			64	I*			0.5	S			SYN-R	R*	>=16	R	<=0.12	S			>=32	R	NEG
	SOC	Enterococcus faecium	5282021	1352	5292021	31	>=32	R	>=64	R			>=8	R			>=8	R			SYN-S	S*			>=8	R	2	S			64	I*			0.5	S			SYN-R	R*	>=16	R	<=0.12	S			>=32	R	NEG
QV092	FP	Staphylococcus aureus	5282021	1650	5292021	632			>=0.5	R	NEG	-	<=0.5	S	<=0.25	S	<=0.25	S	<=0.5	S			NEG	-	<=0.12	S	1	S	<=0.25	S	<=16	S*	<=0.25	S	<=0.25	S	<=0.5	S			<=1	S	<=0.12	S	<=10	S	1	S	POS
	SOC	Staphylococcus aureus	5292021	1157	5302021	54			>=0.5	R	NEG	-	<=0.5	S	<=0.25	S	<=0.25	S	<=0.5	S			NEG	-	0.25	S	2	S	<=0.25	S	<=16	S*	0.5	S	0.5	S	<=0.5	S			<=1	S	<=0.12	S	<=10	S	1	S	POS
QV097	FP	Staphylococcus epidermidis	6102021	1111	6102021	2039			>=0.5	R	POS	+	<=0.5	S	>=8	R	0.5	S	<=0.5	S			NEG	-	<=0.12	S	1	S	<=0.25	S	<=16	S*	>=4	R	<=0.25	S	<=0.5	S			>=16	R	<=0.12	S	<=10	S	1	S	POS
	SOC	Staphylococcus epidermidis	6112021	1253	6122021	44			>=0.5	R	POS	+	<=0.5	S	>=8	R	>=8	R	<=0.5	S			NEG	-	<=0.12	S	1	S	<=0.25	S	<=16	S*	>=4	R	<=0.25	S	<=0.5	S			>=16	R	0.5	S	<=10	S	1	S	POS
	FP	Staphylococcus epidermidis	6202021	1338	6212021	116			>=0.5	R	POS	+	<=0.5	S	>=8	R	<=0.25	S	<=0.5	S			NEG	-	<=0.12	S	1	S	<=0.25	S	<=16	S*	>=4	R	<=0.25	S	<=0.5	S			>=16	R	0.5	S	<=10	S	2	S	POS
	SOC	Staphylococcus epidermidis	6202021	1338	6212021	101			>=0.5	R	POS	+	<=0.5	S	>=8	R	<=0.25	S	<=0.5	S			NEG	-	<=0.12	S	1	S	<=0.25	S	<=16	S*	>=4	R	<=0.25	S	<=0.5	S			>=16	R	0.5	S	<=10	S	2	S	POS
QV098	FP	Staphylococcus aureus	6102021	1111	6102021	2134			>=0.5	R	POS	+	>=8	R	<=0.25	S	>=8	R	<=0.5	S			NEG	-	4	R	2	S	1	I	<=16	S*	>=4	R	0.5	S	<=0.5	S			<=1	S	<=0.12	S	<=10	S	2	S	POS
	SOC	Staphylococcus aureus	6102021	1307	6102021	2115			>=0.5	R	POS	+	>=8	R	<=0.25	S	>=8	R	<=0.5	S			NEG	-	4	R	2	S	1	I	<=16	S*	>=4	R	0.5	S	<=0.5	S			<=1	S	<=0.12	S	<=10	S	1	S	POS
QV102	FP	Staphylococcus capitis	6152021	1949	6162021	1149			>=0.5	R	NEG	-	<=0.5	S	<=0.25	S	0.5	S	<=0.5	S			NEG	-	0.5	S	2	S	<=0.25	S	<=16	S*	<=0.25	S	<=0.25	S	<=0.5	S			<=1	S	<=0.12	S	<=10	S	1	S	POS
	SOC	Staphylococcus capitis	6172021	1230	6182021	614			>=0.5	R	NEG	-	<=0.5	S	<=0.25	S	0.5	S	<=0.5	S			NEG	-	0.5	S	2	S	<=0.25	S	<=16	S*	<=0.25	S	<=0.25	S	<=0.5	S			2	S	<=0.12	S	<=10	S	1	S	POS
QV104	FP	Staphylococcus epidermidis	6212021	1114	6212021	2153			0.25	R	POS	+	<=0.5	S	<=0.25	*R	>=8	R	<=0.5	S			POS	+	1	S	1	S	<=0.25	S	<=16	S*	>=4	R	<=0.25	S	<=0.5	S			<=1	S	<=0.12	S	<=10	S	1	S	POS
	SOC	Staphylococcus epidermidis	6222021	1218	6222021	2258			0.25	R	POS	+	<=0.5	S	<=0.25	*R	>=8	R	<=0.5	S			POS	+	0.5	S	1	S	<=0.25	S	<=16	S*	>=4	R	<=0.25	S	<=0.5	S			<=1	S	<=0.12	S	<=10	S	1	S	POS
	FP	Staphylococcus epidermidis	6212021	1114	6212021	2153			0.25	R	POS	+	<=0.5	S	<=0.25	S	>=8	R	<=0.5	S			POS	+	1	S	1	S	<=0.25	S	<=16	S*	>=4	R	<=0.25	S	<=0.5	S			<=1	S	<=0.12	S	<=10	S	1	S	POS
	SOC	Staphylococcus epidermidis	6222021	1218	6222021	2258			0.25	R	POS	+	<=0.5	S	<=0.25	S	>=8	R	<=0.5	S			POS	+	0.5	S	1	S	<=0.25	S	<=16	S*	>=4	R	<=0.25	S	<=0.5	S			<=1	S	<=0.12	S	<=10	S	1	S	POS
QV105	FP	Staphylococcus aureus	6212021	1717	6222021	605			>=0.5	R	NEG	-	<=0.5	S	<=0.25	S	<=0.25	S	<=0.5	S			NEG	-	<=0.12	S	1	S	<=0.25	S	32	S*	<=0.25	S	0.5	S	<=0.5	S			<=1	S	<=0.12	S	>=320	R	2	S	POS
	SOC	Staphylococcus aureus	6222021	1218	6232021	40			>=0.5	R	NEG	-	<=0.5	S	<=0.25	S	<=0.25	S	<=0.5	S			NEG	-	<=0.12	S	2	S	<=0.25	S	<=16	S*	0.5	S	<=0.25	S	<=0.5	S			<=1	S	<=0.12	S	>=320	R	1	S	POS
QV106	FP	Staphylococcus epidermidis	6212021	2034	6222021	923			>=0.5	R	NEG	<<	<=0.5	S	<=0.25	S	<=0.25	S	<=0.5	S			NEG	-	<=0.12	S	1	S	<=0.25	S	<=16	S*	<=0.25	S	<=0.25	S	<=0.5	S			<=1	S	<=0.12	S	<=10	S	1	S	NEG
	SOC	Staphylococcus epidermidis	6212021	1218	6232021	40			0.25	R	NEG	-	<=0.5	S	<=0.25	S	<=0.25	S	<=0.5	S			NEG	-	<=0.12	S	2	S	<=0.25	S	<=16	S*	<=0.25	S	<=0.25	S	<=0.5	S			<=1	S	<=0.12	S	<=10	S	1	S	POS
QV108	FP	Enterococcus faecalis	6222021	2018	6232021	725	<=2	S	8	S			<=0.5	S			4	I			SYN-S	S*			0.5	S	2	S			<=16	S*			4	R			SYN-S	S*	>=16	R	<=0.12	S			<=0.5	S	NEG
	SOC	Enterococcus faecalis	6232021	1306	6242021	15	<=2	S	4	S			<=0.5	S			>=8	R			SYN-S	S*			0.5	S	2	S			<=16	S*			8	R			SYN-S	S*	>=16	R	<=0.12	S			1	S	NEG
QV109	FP	Staphylococcus aureus	6232021	2200	6242021	1106			>=0.5	R	NEG	-	<=0.5	S	<=0.25	S	<=0.25	S	<=0.5	S			NEG	-	<=0.12	S	2	S			<=16	S*	<=0.25	S	<=0.25	S	<=0.5	S			<=1	S	<=0.12	S	<=10	S	1	S	POS
	SOC	Staphylococcus aureus	6242021	1246	6252021	123			>=0.5	R	NEG	-	<=0.5	S	<=0.25	S	<=0.25	S	<=0.5	S			NEG	-	0.25	S	<=0.25	S			<=16	S*	0.5	S	<=0.25	S	<=0.5	S			<=1	S	<=0.12	S	<=10	S	1	S	POS
QV119	FP	Staphylococcus epidermidis	7142021	2031	7152021	922			>=0.5	R	NEG	-	<=0.5	S	<=0.25	S	<=0.25	S	<=0.5	S			NEG	-	<=0.12	S	1	S	<=0.25	S	<=16	S*	<=0.25	S	<=0.25	S	<=0.5	S			<=1	S	<=0.12	S	<=10	S	1	S	POS
	SOC	Staphylococcus epidermidis	4192021	1600	7172021	518			>=0.5	R	NEG	-	<=0.5	S	<=0.25	S	<=0.25	S	<=0.5	S			NEG	-	<=0.12	S	1	S	<=0.25	S	<=16	S*	<=0.25	S	<=0.25	S	<=0.5	S			<=1	S	<=0.12	S	<=10	S	1	S	POS
QV121	FP	Staphylococcus aureus	7162021	1327	7172021	251			>=0.5	R	NEG	-	<=0.5	S	<=0.25	S	>=8	R	<=0.5	S			NEG	-	<=0.12	S	1	S	<=0.25	S	<=16	S*	<=0.25	S	<=0.25	S	<=0.5	S			<=1	S	<=0.12	S	<=10	S	1	S	POS
	SOC	Staphylococcus aureus	7172021	1104	7182021	24			>=0.5	R	NEG	-	<=0.5	S	<=0.25	S	>=8	R	<=0.5	S			NEG	-	<=0.12	S	1	S	<=0.25	S	<=16	S*	0.5	S	<=0.25	S	<=0.5	S			<=1	S	<=0.12	S	<=10	S	1	S	POS
QV122	FP	No ID			7182021	207			>=0.5	R	POS	+	>=8	R	>=8	R	>=8	R	>=16	R			NEG	-	>=8	R	2	S	2	R	<=16	S*	>=4	R	<=0.25	S	<=0.5	S			2	S	0.25	S	80	R	1	S	POS
	SOC	Staphylococcus epidermidis	7182021	1119	7182021	2116			>=0.5	R	POS	+	>=8	R	>=8	R	>=8	R	>=16	R			NEG	-	>=8	R	2	S	2	R	<=16	S*	>=4	R	<=0.25	S	<=0.5	S			2	S	<=0.12	S	80	R	1	S	POS
QV127	FP		7262021	1840	7272021	615	<=2	S	4	S			<=0.5	S			<=0.25	S			SYN-S	S*			1	S	2	S			<=16	S*			4	R			SYN-S	S*	<=1	S	<=0.12	S			2	S
	SOC		7272021	1119	7282021	59	<=2	S	4	S			1	S			<=0.25	S			SYN-S	S*			1	S	2	S			<=16	S*			4	R			SYN-S	S*	<=1	S	<=0.12	S			2	S	NEG
QV129	FP	Enterococcus faecium	2021-07-30	18:50:00	2021-07-31	06:12:00	>=32	R	>=64	R			>=8	R			>=8	R			SYN-S	S*			>=8	R	2	S			128	R*			0.5	S			SYN-S	S*	>=16	R	<=0.12	S			>=32	R
	SOC	Enterococcus faecium	2021-07-31	13:08:00	2021-07-31	23:47:00	>=32	R	>=64	R			>=8	R			>=8	R			SYN-S	S*			>=8	R	2	S			128	R*			0.5	S			SYN-S	S*	2	S	<=0.12	S			>=32	R	NEG
QV133 S	FP	Enterococcus avium	2021-08-11	14:53:00	2021-08-12	14:53:00																																					<=0.12	S					NEG
	AR571	Enterococcus avium	2021-08-12	13:49:00	2021-08-13	02:24:00	1	S	0.5	S			2	I			>=8	R			SYN-R	R*			4	I	1	S							2	I			SYN-S	S*	>=16	R	<=0.12	S			>=32	R	NEG
QV134 S	FP	Enterococcus faecium	2021-08-11	14:31:00	2021-08-12	02:05:00	>=32	R	>=64	R			>=8	R			>=8	R			SYN-S	S*			>=8	R	2	S			128	R*			0.5	S			SYN-S	S*	>=16	R	<=0.12	S			>=32	R	NEG
	AR572	Enterococcus faecium	2021-08-12	13:49:00	2021-08-13	01:40:00	>=32	R	>=64	R			>=8	R			>=8	R			SYN-S	S*			>=8	R	2	S			128	R*			0.5	S			SYN-S	S*	>=16	R	<=0.12	S			>=32	R	NEG
QV135 S	FP	Enterococcus faecalis	2021-08-11	11:03:00	2021-08-11	17:46:00	<=2	S	2	S			<=0.5	S			4	I			SYN-R	R*			0.5	S	2	S			<=16	S*			4	R			SYN-R	R*	>=16	R	<=0.12	S			1	S	NEG
	AR573	Enterococcus faecalis	2021-08-12	13:49:00	2021-08-12	20:04:00	<=2	S	2	S			<=0.5	S			>=8	R			SYN-R	R*			2	S	2	S			<=16	S*			4	R			SYN-R	R*	>=16	R	<=0.12	S			1	S	NEG
QV136 S	FP	Enterococcus faecium	2021-08-11	14:31:00	2021-08-12	02:04:00	>=32	R	>=64	R			>=8	R			1	I			SYN-S	S*			>=8	R	2	S			128	R*			0.5	S			SYN-R	S*	>=16	R	<=0.12	S			>=32	R	NEG
	AR575	Enterococcus faecium	2021-08-12	13:48:00	2021-08-13	01:39:00	>=32	R	>=64	R			>=8	R			1	I			SYN-S	S*			>=8	R	2	S			64	I*			0.5	S			SYN-S	S*	>=16	R	<=0.12	S			>=32	R	NEG
QV137 S	FP	Enterococcus faecalis	2021-08-11	14:08:00	2021-08-12	01:56:00	<=2	S	2	S			>=8	R			>=8	R			SYN-R	R*			>=8	R	2	S			32	S*			8*	R			SYN-R	R*	>=16	R	<=0.12	S			1	S	NEG
	AR577	Enterococcus faecalis	2021-08-12	13:48:00	2021-08-12	20:46:00	<=2	S	2	S			>=8	R			>=8	R			SYN-R	R*			>=8	R	2	S			<=16	S*			4*	R			SYN-R	R*	>=16	R	<=0.12	S			1	S	NEG
QV138 S	FP	Staphylococcus aureus	2021-08-11	19:11:00	2021-08-12	05:24:00			>=0.5	R			>=8	R	>=8	R	>=8	R	<=0.5	S			NEG	-	>=8	R	4	S	>=8	R	<=16	S*	>=0.25	S	0.5	S	<=0.5	S			<=1	S	<=0.12	S	<=10	S	1	S
	AR215	Staphylococcus aureus								R						R		R		S						R		S						R				S				S				S	4	I
QV140 S	FP	Staphylococcus aureus	2021-08-11	19:09:00	2021-08-12	06:33:00			>=0.5	R	POS	+	>=8	R	>=8	R	>=8	R	>=16	R			NEG	-	4	R	4	S	2	R	<=16	S*	>=4	R	0.5	S	>=32	R			>=16	R	0.25	S	<=10	S	4	I
	AR219	Staphylococcus aureus								R						R		R		R						R		S						R				R				R				S		I
QV141 S	FP	Staphylococcus aureus	2021-08-11	20:54:00	2021-08-12	11:11:00			>=0.5	R	POS	+	>=8	R	>=8	R	>=8	R	<=0.5	S			NEG	-	>=8	R	4	S	4	R	<=16	S*	>=4	R	<=0.25	S	<=0.5	S			<=1	S	<=0.12	S	<=10	S	4	I
	AR220	Staphylococcus aureus								R						R		R		S						R		S						R				S				S				S		I
QV142 S	FP	Staphylococcus aureus	2021-08-11	16:52:00	2021-08-12	02:14:00			>=0.5	R	POS	+	>=8	R	<=0.25	*R	>=8	R	<=0.5	S			POS	+	4	R	4	S	1	I	<=16	S*	>=4	R	<=0.25	S	<=0.5	S			<=0.12	S	<=0.12	S	<=10	S	2	S
	AR224	Staphylococcus aureus								R					<=0.25	R		R	<=2	S						R		S						R								S				S		I
QV158	FP	Staphylococcus aureus	2021-08-31	19:25:00	2021-09-01	08:28:00			0.25	R	NEG	-	<=0.5	S	<=0.25	S	<=0.25	S	<=0.5	S			NEG	-	<=0.12	S	1	S	<=0.25	S	<=16	S*	<=0.25	S	<=0.25	S	<=0.5	S			<=1	S	<=0.12	S	<=10	S	1	S
	SOC	Staphylococcus aureus	2021-09-01	12:56:00	2021-09-02	01:32:00			>=0.5	R	NEG	-	<=0.5	S	<=0.25	S	<=0.25	S	<=0.5	S			NEG	-	<=0.12	S	2	S	<=0.25	S	<=16	S*	<=0.25	S	<=0.25	S	<=0.5	S			<=1	S	<=0.12	S	<=10	S	1	S
[truncated: 1 more columns]

## Sheet: AST Anaerobes ETEST
Study ID#	FP = FAST-Prep	Organism	AST Start		AST Completion		AMPICILLIN/SULBACTAM (AB)		CEFOXITIN (FX)		CLINDAMYCIN (CM)		Benzylpenicillin (PG)		METRONIDAZOLE (MZ)
	SOC = Standard of Care	ID	Date	Time	Date	Time	MIC	Interp	MIC	Interp	MIC	Interp	MIC	Interp	MIC	Interp
QV050	FP	Bacteroides thetaiotaomicron	4192021	1325	4212021	1200	16	I	32	I	8	R	32	R	0.35	S
	SOC	Bacteroides thetaiotaomicron	4162021	1400	4182021	856	16	I	48	I	12	R	>=32	R	0.38	S
QV060	FP	Bacteroides fragilis	4262021	1030	4282021	830	0.5	S	6	S	>=256	R	>=32	R	0.75	S
	SOC	Bacteroides fragilis	4242021	1200	4262021	1145	0.5	S	6	S	256	R	32	R	0.25	S
QV090	FP	Clostridium tertium	5272021	1930	5292021	1400	0.75	S	1.5	S	256	R	1	I	1	S
	SOC	Clostridium tertium	5292021	1500	5312021	1200	0.75	S	1	S			1	I	1	S
QV091	FP	Clostridium ramosum	5272021	2000	5292021	1400	0.047	S	8	S			0.094	S	0.38	S
	SOC	Clostridium ramosum	5292021	1300	5312021	1200	0.047	S	12	S			0.094	S	0.5	S

## Sheet: Excluded for ID and AST
FAST-Prep Study ID #	Prospective or Seeded	Age	Gender	BC Bottle type	Exclusion Reason
QV009	Prospective	52	Male	Aerobic	Polymicrobial culture
QV011	Prospective	62	Female	Aerobic	Hemolyzed LC
QV013	Prospective	69	Male	Aerobic	Yeast
QV032	Prospective	66	Female	Aerobic	Delayed processing for FP
QV033	Prospective	80	Female	Aerobic	Polymicrobial culture
QV051	Prospective	59	Female	Aerobic	Yeast
QV057	Prospective	78	Male	Aerobic	Yeast
QV086	Prospective	58	Male	Aerobic	Yeast
QV087	Prospective	64	Female	Aerobic	Yeast
QV093	Prospective	55	Female	Aerobic	Polymicrobial culture
QV101	Prospective	49	Male	Aerobic	Polymicrobial culture
QV130	Prospective	64	Female	Aerobic	FP Cartridge failure
QV131	Prospective	38	Female	Aerobic	Yeast
QV139	Seeded	N/A	N/A	Aerobic	LC ID not done
QV156	Prospective	63	Male	Anaerobic	No ID on SOC comparator

## Sheet: Excluded for AST only
FAST-Prep Study ID #	Exclusion Reason
QV003	Vitek AST terminated on LC
QV006	Delayed standard workflow processing of AST
QV012	Delayed standard workflow processing of AST
QV032	Delayed standard workflow processing of AST
QV039	Delayed standard workflow processing of AST
QV074	Delayed standard workflow processing of AST
QV075	FastPrep LC - no ID and AST not set up
QV035	Delayed processing of LC for AST
QV126	Standard workflow not done for AST
QV132	Standard workflow not done for AST
QV133	Standard workflow not done for AST
QV134	Standard workflow not done for AST
QV135	Standard workflow not done for AST
QV136	Standard workflow not done for AST
QV137	Standard workflow not done for AST
QV138	Standard workflow not done for AST
QV139	Standard workflow not done for AST
QV140	Standard workflow not done for AST
QV141	Standard workflow not done for AST
QV142	Standard workflow not done for AST
QV143	Standard workflow not done for AST
QV144	Standard workflow not done for AST
QV145	Standard workflow not done for AST
QV146	Standard workflow not done for AST
QV147	Standard workflow not done for AST
QV148	Standard workflow not done for AST
QV149	Standard workflow not done for AST
QV150	Standard workflow not done for AST
QV151	Standard workflow not done for AST
QV152	Standard workflow not done for AST
QV153	Standard workflow not done for AST
QV154	Standard workflow not done for AST
